# Supplementary material for: Longitudinal metabolomics study of phosphate‐adenine‐guanosine‐glucose‐saline‐mannitol stored red blood cells
Source: Transfusion. 2026 Jan 10;66(3):455–67. doi: 10.1111/trf.70070 (PMC12983125; doi:10.1111/trf.70070)
Supplement: Supplementary file 1 — Data S1. Supporting Information. [file TRF-66-455-s001.xlsx]

## Sheet: I-Data
SampleID	Storage Time	Subject (Donor ID)	WBC	RBC	HGB	HCT	MCV	MCH	MCHC	PLT	RDW-SD	RDW-CV	NRBC	RET %	RET	IRF	LFR	MFR	HFR	RET-He	IPF	extHB	C0	C10	C10:1	C10:2	C12	C12-DC	C12:1	C14	C14:1	C14:1-OH	C14:2	C14:2-OH	C16	C16-OH	C16:1	C16:1-OH	C16:2	C16:2-OH	C18	C18:1	C18:1-OH	C18:2	C2	C3	C3-DC (C4-OH)	C3-OH	C3:1
S1T0	0	S1	0	3.34	9.3	0.288	86.2	27.8	32.3	2	42.5	13.4	0	0.87	2.91	2.2	97.8	2.2	0	32.9	0	0.06	0.683541	0.103428	0.0547206	0.014498	0.0402085	0.0436797	0.0648594	0.0249086	0.0166573	0.00576068	0.00496935	0.00559052	0.0199306	0.00347563	0.0225779	0.00839958	0.00341643	0.0099387	0.011275	0.0313075	0.00395421	0.00988554	0.373315	0.0607991	0.011658	0.0124878	0.0168443
S1T1	1	S1	0	3.88	10.8	0.334	86.1	27.8	32.3	2	45.2	14.4	0	0.97	3.57	3.8	96.2	3.8	0	33.1	0	0.07	0.778082	0.0646492	0.0421927	0.0171041	0.0357853	0.0375835	0.0377115	0.0545212	0.0134705	0.00593789	0.003111	0.00402601	0.0221611	0.00459027	0.0191541	0.00560463	0.002196	0.00841801	0.0112873	0.0543426	0.0050659	0.0209544	0.359084	0.0701276	0.00814863	0.0141907	0.0088297
S1T2	2	S1	0	4.09	11.6	0.358	87.5	28.4	32.4	2	47.3	14.7	0	1.31	5.38	4.1	95.9	3.6	0.5	31	0	0.09	0.759567	0.0767448	0.0494236	0.0167135	0.038401	0.0429153	0.0464264	0.0352435	0.0200366	0.00749925	0.00765958	0.00638298	0.0295259	0.00346439	0.0198584	0.00509988	0.00510638	0.0144681	0.0146147	0.0817342	0.00747716	0.0317779	0.383958	0.0633741	0.0124841	0.0120332	0.00810077
S1T3	3	S1	0	3.53	9.9	0.31	87.8	28	31.9	1	48	14.9	0	1.3	4.59	5.5	94.5	5.1	0.4	33.7	0	0.07	0.723702	0.084601	0.0409862	0.0162146	0.0392964	0.0438405	0.0493386	0.0389604	0.0139497	0.00579418	0.00944466	0.0043288	0.0309673	0.00243181	0.0249071	0.00421416	0.00295146	0.0104285	0.0110191	0.113718	0.00614245	0.0440209	0.380862	0.0591197	0.0111773	0.010686	0.0121125
S1T4	4	S1	0	3.21	8.9	0.28	87.2	27.7	31.8	1	47.2	14.8	0	1.18	3.79	3.3	96.7	3.1	0.2	33.4	7.7	0.06	0.727809	0.0711455	0.0519784	0.0154529	0.0393727	0.0404568	0.0538509	0.0347036	0.0143172	0.00881398	0.00775823	0.00673741	0.0446512	0.00291828	0.0282768	0.00481755	0.00367495	0.0095957	0.012615	0.11291	0.00568086	0.0513747	0.360574	0.0675186	0.0119841	0.011327	0.009185
S1T5	5	S1	0	3.18	8.9	0.276	86.8	28	32.2	3	47.4	14.9	0	1.2	3.82	1.7	98.3	1.7	0	33.4	0	0.06	0.79201	0.0767834	0.0439155	0.0168544	0.0302329	0.0353587	0.042233	0.0325746	0.0121625	0.00830845	0.00811514	0.00635098	0.0495886	0.00498344	0.0273986	0.00443134	0.0044104	0.0111142	0.0166196	0.13293	0.00889823	0.0579526	0.401226	0.0663683	0.00969232	0.00947967	0.00994924
S1T6	6	S1	0	3.16	8.9	0.278	88	28.2	32	2	47.3	14.7	0	1.24	3.92	2.6	97.4	1.9	0.7	35.5	0	0.07	0.829131	0.0676912	0.0320241	0.0194604	0.0367481	0.0413261	0.0347508	0.0361515	0.0165508	0.00856827	0.00803972	0.00508636	0.0569169	0.00333713	0.0296022	0.00362425	0.0034456	0.0105009	0.0190003	0.149298	0.00683938	0.0605181	0.386362	0.0570401	0.00635661	0.0131737	0.00992574
S2T0	0	S2	0	3.41	9.2	0.29	85	27	31.7	1	43.5	14	0	0.87	2.97	5.3	94.7	4.4	0.9	31.2	6.3	0.01	1.10856	0.102246	0.0411402	0.0191056	0.0326468	0.0358567	0.0376078	0.0270618	0.0110065	0.00329074	0.00528105	0.0041494	0.0130544	0.00253058	0.0199193	0.00367355	0.00264053	0.00961906	0.012399	0.0342069	0.00645631	0.0115291	0.46261	0.0626713	0.0148223	0.0104672	0.00898876
S2T1	1	S2	0	4.12	11.1	0.352	85.4	26.9	31.5	2	47.7	15.2	0	1.32	5.44	3.9	96.1	3.9	0	30	0	0.09	1.07903	0.0876383	0.0461459	0.0203232	0.034772	0.0395425	0.0406465	0.0331552	0.0191396	0.00667812	0.00871365	0.00488814	0.0254753	0.00468907	0.0222211	0.00665168	0.00340045	0.0121141	0.0101742	0.0524687	0.00465148	0.0310099	0.570995	0.0739703	0.0164191	0.0136391	0.0105976
S2T2	2	S2	0	4.41	11.9	0.384	87.1	27	31	0	49.8	15.4	0	1.45	6.32	3.7	96.3	3.5	0.2	28.3	0	0.09	1.06179	0.0808731	0.0448502	0.014772	0.035196	0.0379937	0.0462098	0.0300018	0.0142038	0.0069051	0.00803082	0.00485195	0.0288972	0.00222656	0.0246642	0.00386797	0.00351348	0.0105405	0.00957937	0.0835223	0.00870634	0.0365242	0.586904	0.075113	0.0189821	0.0121129	0.0123528
S2T3	3	S2	0	3.33	9	0.289	86.8	27	31.1	3	50.9	15.8	0	1.55	5.16	2.3	97.7	2.3	0	28.4	5.4	0.04	1.11692	0.07837	0.0570987	0.0237061	0.0412373	0.0411563	0.0566535	0.0301112	0.0201275	0.00850947	0.00615311	0.00705798	0.0313751	0.00398302	0.0232503	0.00599362	0.00343851	0.0114014	0.0136623	0.0833397	0.00720486	0.0330973	0.57238	0.0781633	0.0175477	0.011132	0.0118038
S2T4	4	S2	0	3.34	9	0.29	86.8	26.9	31	1	51	16	0	1.7	5.68	2.1	97.9	2.1	0	29.6	7.7	0.06	1.09919	0.0810901	0.0499391	0.0176277	0.0362457	0.0446958	0.0406107	0.0292214	0.0177442	0.00825777	0.012083	0.00552951	0.0354708	0.00309626	0.0273121	0.00603069	0.00471032	0.0106494	0.0138141	0.10129	0.00746317	0.0440327	0.540818	0.0695908	0.0160506	0.0119002	0.00877767
S2T5	5	S2	0	3.16	8.6	0.272	86.1	27.2	31.6	2	50.9	16	0	1.99	6.29	1.9	98.1	1.9	0	29.7	0	0.04	1.03828	0.080901	0.0453132	0.0186831	0.0408584	0.0406616	0.0413696	0.0332993	0.0141951	0.00471133	0.00927672	0.00888196	0.0386652	0.00513336	0.0307032	0.00654277	0.00315803	0.0122374	0.020193	0.099922	0.00543871	0.0461108	0.562368	0.06829	0.0150393	0.00845983	0.00800964
S2T6	6	S2	0	3.22	8.7	0.28	87	27	31.1	3	51.4	16	0	1.47	4.73	1	99	1	0	29.9	6.3	0.06	1.22524	0.0666219	0.0350372	0.0178054	0.0336829	0.0394804	0.0324149	0.0323345	0.013206	0.00561336	0.0117416	0.0049368	0.0369101	0.00439443	0.0236501	0.00474749	0.00360253	0.0108076	0.014361	0.110863	0.00644859	0.0448007	0.530961	0.0688242	0.0133726	0.0110674	0.0104793
S3T0	0	S3	0	3.28	9.5	0.292	89	29	32.5	1	43.3	13.3	0	0.89	2.92	2.2	97.8	1.9	0.3	32.6	7.1	0.06	1.29447	0.106064	0.0409466	0.017624	0.0418586	0.0422406	0.0374171	0.030128	0.0216719	0.00579266	0.00823012	0.00488663	0.0117413	0.00343283	0.0187036	0.00560819	0.00257191	0.0102876	0.00944573	0.0257428	0.00793561	0.0214923	1.00391	0.0778725	0.0126883	0.0108522	0.0111765
S3T1	1	S3	0	3.76	11	0.34	90.4	29.3	32.4	0	47.3	14.2	0	1.2	4.52	1.2	98.8	1	0.2	30.5	0	0.05	1.35882	0.0976292	0.0457437	0.0209679	0.0426891	0.0372424	0.0359204	0.0279245	0.0154665	0.00688826	0.00621188	0.00477837	0.0204042	0.0029119	0.0242681	0.00382258	0.00366342	0.0106717	0.00980633	0.0543895	0.00887535	0.0356943	0.926162	0.0782299	0.0123595	0.0109668	0.0100832
S3T2	2	S3	0	3.37	9.8	0.306	90.8	29.1	32	1	48.6	14.6	0	1.16	3.91	1.8	98.2	1.6	0.2	31.4	16.7	0.07	1.39422	0.0758043	0.0462285	0.0170987	0.0368842	0.0408087	0.0349098	0.0345216	0.0170718	0.00474102	0.00939929	0.00503534	0.022146	0.00309256	0.0249064	0.00322401	0.00369258	0.0100707	0.0123306	0.077519	0.00495114	0.0514919	0.926187	0.0878914	0.0100491	0.0110395	0.0121203
S3T3	3	S3	0	3.45	10	0.313	90.7	29	31.9	2	49.5	14.9	0	1.35	4.66	2	98	2	0	31.3	0	0.05	1.37976	0.0783579	0.0484196	0.0170764	0.0402352	0.0381013	0.0475	0.0361579	0.0168533	0.00759675	0.00808044	0.00526985	0.0303811	0.00312462	0.0246952	0.00711551	0.00263492	0.00878308	0.0144889	0.107519	0.00630525	0.075663	1.03208	0.0900429	0.00973906	0.0116906	0.0109584
S3T4	4	S3	0	3.19	9.1	0.288	90.3	28.5	31.6	2	49.9	15.2	0	1.41	4.5	1	99	1	0	32.5	4.8	0.04	1.40563	0.0742196	0.0479779	0.0148609	0.0405293	0.0419302	0.0472499	0.0361367	0.0192756	0.00590583	0.00851882	0.00712799	0.0436169	0.00452545	0.0299175	0.0056332	0.00573716	0.0151252	0.0144899	0.116687	0.00642941	0.0784831	1.00482	0.0941285	0.00946152	0.012576	0.00932642
S3T5	5	S3	0	3.12	9	0.284	91	28.8	31.7	2	50.5	15.2	0	1.51	4.71	0.8	99.2	0.8	0	31.7	0	0.03	1.4852	0.0782931	0.0474875	0.0180339	0.0361026	0.0385184	0.0406258	0.0358682	0.016523	0.00986805	0.0102413	0.00744824	0.0443607	0.0026502	0.0269898	0.0047745	0.00707583	0.0147103	0.0127932	0.143955	0.00717722	0.0894909	1.12637	0.100682	0.0121462	0.0130149	0.010929
S3T6	6	S3	0	3.17	9.2	0.285	89.9	29	32.3	2	50.5	15.3	0	1.21	3.84	1.2	98.8	1	0.2	31.9	0	0.05	1.54389	0.0679089	0.0429717	0.0189759	0.0379317	0.0349222	0.0347355	0.0374573	0.016991	0.00876547	0.010515	0.00569562	0.0477569	0.00386091	0.0269083	0.00762671	0.00394312	0.0135819	0.0126133	0.13508	0.00841092	0.0899603	1.07222	0.0978489	0.0123893	0.00964079	0.0103251
S4T0	0	S4	0	3.12	9.3	0.28	89.7	29.8	33.2	1	45.4	13.7	0	0.91	2.84	2.2	97.8	2.2	0	35.3	0	0.03	0.876087	0.100673	0.0399544	0.015619	0.0391542	0.0416609	0.0409524	0.0288153	0.0175054	0.0022038	0.00994439	0.00464072	0.0226599	0.00452241	0.0194148	0.00395289	0.00513793	0.0119333	0.0113759	0.0404043	0.00503045	0.0195181	0.938423	0.0555683	0.0105917	0.0144869	0.0120203
S4T1	1	S4	0	3.82	11.4	0.348	91.1	29.8	32.8	1	48.3	14.4	0	1.07	4.09	1.4	98.6	1.4	0	31.7	0	0.05	0.839859	0.091236	0.0380456	0.0175977	0.040308	0.0418399	0.0417945	0.0334914	0.0140257	0.00389784	0.00522047	0.00572568	0.0221512	0.0032428	0.0209242	0.00418479	0.00454686	0.012125	0.0123637	0.073336	0.00468479	0.0362006	0.827897	0.0595538	0.0114013	0.016918	0.00931319
S4T2	2	S4	0	3.16	9.4	0.29	91.8	29.7	32.4	1	49.7	14.7	0	1.18	3.73	1.4	98.6	1.2	0.2	34.1	0	0.04	0.948398	0.0830548	0.0371832	0.0200111	0.0350778	0.0403513	0.0333989	0.0318541	0.0126125	0.00491132	0.0061841	0.00450924	0.0228398	0.00332335	0.0250407	0.00518598	0.00296321	0.0118529	0.00971339	0.104506	0.00872469	0.0490169	0.757377	0.0508903	0.00823172	0.0123721	0.00985468
S4T3	3	S4	0	2.96	8.7	0.272	91.9	29.4	32	1	50.4	14.9	0	1.31	3.88	1.2	98.8	1.2	0	33.4	0	0.03	0.92542	0.0746422	0.0377659	0.0159873	0.0370177	0.0338294	0.0364993	0.0350815	0.0161282	0.0065977	0.00872754	0.00633451	0.037575	0.00341624	0.0242316	0.0034392	0.00436377	0.0121059	0.0104148	0.153986	0.00638511	0.0559128	0.850029	0.0681443	0.0125613	0.0135104	0.0117177
S4T4	4	S4	0	2.95	8.7	0.268	90.8	29.5	32.5	2	50.6	15.1	0	1.61	4.75	0.6	99.4	0.6	0	32.6	0	0.03	0.911839	0.0789649	0.0365132	0.0164983	0.0389351	0.0401295	0.0453705	0.0369479	0.0240554	0.00798477	0.00857918	0.00395962	0.0416459	0.00397228	0.032855	0.00508976	0.00511451	0.0118789	0.0175312	0.18838	0.00646465	0.0705051	0.909746	0.0707736	0.0127073	0.0137156	0.00947894
S4T5	5	S4	0	2.92	8.6	0.268	91.8	29.5	32.1	1	51.6	15.2	0	1.67	4.88	0.4	99.6	0.4	0	34.8	0	0.02	1.03784	0.0764332	0.0490744	0.0134232	0.0371111	0.0413062	0.0374436	0.0356898	0.0245878	0.00638978	0.00831403	0.00521664	0.0475214	0.00390962	0.0344744	0.00554257	0.00309738	0.0109224	0.0200164	0.208626	0.00964697	0.0727542	0.897628	0.0645888	0.0112353	0.0101902	0.00961295
S4T6	6	S4	0	3.03	9.2	0.275	90.8	30.4	33.5	2	51.2	15.3	0	1.43	4.33	1	99	1	0	33.7	0	0.04	0.997034	0.0693462	0.0372255	0.0133185	0.0359989	0.0456913	0.0354037	0.0391768	0.0170155	0.00730844	0.00905734	0.00460291	0.0554851	0.00440201	0.0283848	0.00671258	0.00445443	0.00890886	0.0181218	0.223691	0.00625439	0.089033	0.942188	0.063637	0.0119433	0.0127716	0.00973625
S5T0	0	S5	0	3.33	9.4	0.287	86.2	28.2	32.8	3	40.8	12.9	0	0.8	2.66	1.7	98.3	1.7	0	33.1	2.4	0.06	1.30288	0.0794975	0.0235254	0.0186462	0.0291717	0.0395556	0.0357941	0.0271125	0.0127983	0.00409572	0.00510621	0.0043553	0.0162574	0.00395512	0.0179178	0.00333531	0.00375457	0.00901097	0.00992195	0.0389613	0.0047123	0.0188492	0.483589	0.0828877	0.0122485	0.00956112	0.00961484
S5T1	1	S5	0	3.87	10.8	0.34	87.9	27.9	31.8	3	44.4	13.7	0	0.84	3.23	0.9	99.1	0.9	0	30.7	2.9	0.1	1.41508	0.0893156	0.03894	0.012922	0.0401497	0.0400577	0.0433811	0.0352018	0.0144582	0.0069838	0.0061384	0.0059725	0.0358517	0.00420584	0.0236182	0.00913939	0.00381576	0.0106178	0.0264834	0.0856396	0.00791244	0.0484891	0.56142	0.0897425	0.00857167	0.0130287	0.0108635
S5T2	2	S5	0	3.38	9.6	0.297	87.9	28.4	32.3	4	45.2	14	0	1.13	3.82	1.7	98.3	1.7	0	31.6	4	0.1	1.44985	0.102332	0.038627	0.0147421	0.0379643	0.0366223	0.038503	0.0339638	0.0141195	0.00701408	0.00950313	0.0061687	0.0422155	0.00357702	0.0233875	0.00303572	0.00433476	0.0100033	0.0136093	0.111403	0.00447358	0.0748308	0.576701	0.0883813	0.0092294	0.013698	0.0106571
S5T3	3	S5	0	3.27	9.2	0.286	87.5	28.1	32.2	3	45	14.1	0	1.2	3.92	1.2	98.8	1.2	0	32.1	0	0.09	1.42993	0.075074	0.0345769	0.0151815	0.032782	0.0417801	0.0335104	0.0377291	0.0121567	0.00530243	0.00722949	0.00476489	0.0410419	0.00235583	0.0276037	0.00363425	0.00591504	0.0103513	0.0106323	0.135013	0.00466507	0.0697732	0.528995	0.0844996	0.00609225	0.0131339	0.0103891
S5T4	4	S5	0	3.17	9.1	0.273	86.1	28.7	33.3	4	44.6	14.2	0	1.14	3.61	1	99	1	0	31.1	1.9	0.09	1.58246	0.0645382	0.0464588	0.0159108	0.0383271	0.0411197	0.0429799	0.0392511	0.0164312	0.00856151	0.00962142	0.00536579	0.0529868	0.00408364	0.0335262	0.00574677	0.00536579	0.0120268	0.0177126	0.172855	0.00809651	0.101921	0.644449	0.105718	0.0115751	0.0136178	0.0114471
S5T5	5	S5	0	3.34	9.9	0.293	87.7	29.6	33.8	3	45.5	14.2	0	1.24	4.14	1.3	98.7	1.3	0	33.4	7.3	0.13	1.58734	0.0706115	0.0463335	0.0175529	0.0369253	0.0394859	0.0524498	0.0512699	0.0166326	0.00913248	0.0113261	0.00326345	0.0722102	0.00326797	0.0297712	0.00626321	0.00633493	0.00883051	0.0171635	0.201799	0.00585836	0.105695	0.704533	0.116599	0.00935321	0.0181735	0.00808265
S5T6	6	S5	0	3.27	9.3	0.283	86.5	28.4	32.9	5	44.7	14.2	0	1.1	3.6	0.6	99.4	0.3	0.3	33.1	1.6	0.12	1.57519	0.076891	0.0462408	0.0160367	0.0425229	0.0383309	0.0513639	0.0467078	0.0172077	0.0106735	0.0131873	0.00540464	0.0759062	0.00482056	0.0357369	0.00506894	0.00540464	0.0112416	0.0250622	0.212713	0.00524138	0.12469	0.80268	0.0998434	0.01196	0.0122772	0.0148818
S6T0	0	S6	0.03	3.25	9.8	0.29	89.2	30.2	33.8	1	40.6	12.5	0	0.76	2.47	3	97	3	0	34.2	0	0.02	1.37625	0.10948	0.0514089	0.0209307	0.0401868	0.0368156	0.055334	0.0231284	0.0215257	0.00517441	0.0064135	0.00530773	0.0201713	0.00474134	0.0168695	0.00414574	0.00575004	0.00928852	0.00913036	0.0384925	0.00480387	0.0152593	0.719043	0.0938643	0.0101276	0.013058	0.0102553
S6T1	1	S6	0.03	3.71	11.1	0.329	88.7	29.9	33.7	1	43.2	13.3	0	0.88	3.26	1.5	98.5	1.2	0.3	33.1	0	0.06	1.26062	0.0910746	0.044584	0.0175497	0.0445078	0.0467011	0.045093	0.0294526	0.0158256	0.00608782	0.00578211	0.00624467	0.0213538	0.002904	0.0267456	0.00343119	0.0030067	0.00902009	0.00570947	0.0606423	0.00585151	0.0284216	0.664557	0.0779286	0.0147193	0.0124356	0.0100557
S6T2	2	S6	0.03	3.33	10	0.298	89.5	30	33.6	1	45.4	13.7	0	0.97	3.23	1.7	98.3	1.7	0	34.5	0	0.05	1.28316	0.0892665	0.0412008	0.0165395	0.0410687	0.0420267	0.0432886	0.0421727	0.0192544	0.00955998	0.00704321	0.00590106	0.0356661	0.00365298	0.0289926	0.00515087	0.00475892	0.0123732	0.00941588	0.105359	0.00677008	0.0543941	0.641588	0.0977103	0.0122764	0.0130958	0.011201
S6T3	3	S6	0.01	3.22	9.6	0.29	90.1	29.8	33.1	1	45.3	13.7	0	1.01	3.25	1.4	98.6	1.4	0	32.6	0	0.04	1.27988	0.0826129	0.0389688	0.0167531	0.0344518	0.0408447	0.0358714	0.0486489	0.0152269	0.00989659	0.00770205	0.00462123	0.0538602	0.00404158	0.030664	0.00650061	0.00519889	0.0144413	0.0139081	0.145677	0.00681825	0.0740603	0.644609	0.106918	0.0111997	0.0154021	0.00860036
S6T4	4	S6	0	3.25	9.8	0.282	89.8	30.2	33.6	1	45.5	13.8	0	1.17	3.8	2.2	97.8	2.2	0	33.6	7.7	0.04	1.33003	0.0659058	0.0292257	0.0157719	0.0342161	0.0347587	0.0303307	0.048993	0.0152746	0.0100335	0.00678269	0.00559572	0.0627219	0.00253947	0.038944	0.00580061	0.00203481	0.010174	0.00923454	0.14659	0.00590489	0.0806323	0.629595	0.09001	0.0105975	0.0126482	0.00832334
S6T5	5	S6	0.01	3.19	9.6	0.288	90.3	30.1	33.3	2	45.8	13.7	0	0.96	3.06	1.8	98.2	1.8	0	24.8	0	0.04	1.24358	0.0709175	0.0358541	0.0166228	0.0320657	0.0404243	0.0411101	0.0523466	0.0170491	0.0104102	0.00913726	0.00321496	0.0733428	0.00488201	0.0359569	0.00649044	0.00304575	0.00930647	0.0130311	0.158604	0.00653588	0.0833324	0.632144	0.079038	0.0102008	0.0118313	0.00746976
S6T6	6	S6	0.01	3.22	9.6	0.292	90.7	29.8	32.9	2	45.3	13.7	0	1.3	4.19	1.9	98.1	1.5	0.4	35.3	0	0.04	1.28753	0.0685026	0.0445891	0.0203881	0.0308178	0.0418941	0.0407763	0.0627527	0.0169497	0.0103638	0.0115443	0.00668354	0.0797509	0.00460256	0.0367596	0.00862714	0.00364557	0.00951899	0.0204031	0.18667	0.00679583	0.109488	0.788277	0.10533	0.00949698	0.0152844	0.0112941
S7T0	0	S7	0	3.37	9.7	0.294	87.2	28.8	33	1	42.8	13.3	0	1.04	3.48	6.4	93.6	4.8	1.6	34.1	4.3	0.04	1.3375	0.0774096	0.0505872	0.019846	0.0384658	0.0409389	0.0465618	0.0259871	0.0178443	0.00777087	0.00607253	0.0067732	0.0242867	0.00546947	0.0232846	0.00454206	0.00256915	0.0121451	0.0100998	0.0706039	0.00648816	0.0321459	0.76702	0.102541	0.0154256	0.0103301	0.0112486
S7T1	1	S7	0	4.04	11.8	0.354	87.6	29.2	33.3	3	45.1	14	0	1.01	4.08	2.6	97.4	2.6	0	34.2	0	0.07	1.36523	0.0793295	0.040269	0.0211944	0.0379855	0.0337495	0.0415891	0.0324562	0.013026	0.00514335	0.00629913	0.00801708	0.0355014	0.00292239	0.0298786	0.00440157	0.00324501	0.0124074	0.0105343	0.124228	0.00649367	0.0690253	0.699963	0.103278	0.0123181	0.0151958	0.0105653
S7T2	2	S7	0	3.66	10.7	0.325	88.8	29.2	32.9	1	46.6	14.2	0	1.19	4.36	2.4	97.6	2.4	0	34.4	0	0.11	1.51749	0.0786174	0.0454525	0.0188076	0.0364113	0.046021	0.0382565	0.038031	0.012568	0.00531191	0.00606045	0.00645145	0.0547707	0.00257831	0.0356569	0.00530167	0.00430097	0.0123164	0.0177611	0.170262	0.00754282	0.112412	0.717467	0.104512	0.0139982	0.0140377	0.0113088
S7T3	3	S7	0	3.34	10	0.306	89.2	29.2	32.7	1	47.8	14.7	0	1.17	4.01	2.3	97.7	2.1	0.2	31.8	0	0.06	1.40962	0.0784713	0.034375	0.0228101	0.034022	0.0458177	0.0320956	0.0502919	0.0143979	0.00668393	0.00661362	0.00472402	0.0748804	0.00546203	0.0408944	0.00690966	0.00396818	0.00907011	0.0140497	0.229705	0.0066087	0.134298	0.749188	0.109513	0.0141991	0.0151671	0.00695601
S7T4	4	S7	0	3.93	11.5	0.355	90.3	29.3	32.4	1	48.9	14.7	0	1.4	5.5	1.1	98.9	1.1	0	33.6	0	0.07	1.48788	0.0691285	0.0293247	0.0228228	0.0362245	0.0360373	0.0385452	0.0626096	0.0155024	0.00881091	0.00869676	0.00507311	0.0833681	0.00411292	0.0475169	0.00786734	0.00265734	0.0115957	0.0203911	0.281784	0.00731473	0.150098	0.811328	0.114783	0.0119074	0.0135597	0.0130659
S7T5	5	S7	0	3.16	9.2	0.284	89.9	29.1	32.4	2	49.5	15.1	0	1.26	3.98	1.6	98.4	1.6	0	33.9	5	0.04	1.57537	0.0628016	0.031151	0.0182236	0.0402904	0.040059	0.0312405	0.0519173	0.0121117	0.00867518	0.00790295	0.0042149	0.0947092	0.00284302	0.0453641	0.00476262	0.00439053	0.0110641	0.0185043	0.25962	0.00523161	0.158474	0.75489	0.0905299	0.011267	0.0110802	0.0101414
S7T6	6	S7	0	3.29	9.7	0.297	90.3	29.5	32.7	3	49.4	15.2	0	0.96	3.16	2.1	97.9	1.8	0.3	35.7	2.4	0.05	1.59784	0.0716904	0.0395492	0.0192707	0.0421491	0.0414174	0.0430883	0.0585582	0.0129062	0.00851715	0.0102428	0.00715067	0.112175	0.00483746	0.0406602	0.00625925	0.00425175	0.0104361	0.0222275	0.277373	0.00552815	0.181948	0.839812	0.116298	0.0151538	0.0147084	0.0121179
S8T0	0	S8	0	3.17	9.2	0.29	91.5	29	31.7	2	49.2	14.6	0	1.41	4.47	10.6	89.4	10	0.6	31.7	4	0.02	0.9987	0.107137	0.0411944	0.0233067	0.0483261	0.0373546	0.04332	0.0328255	0.0239143	0.00471513	0.00656325	0.005834	0.0193365	0.00305194	0.0224449	0.0036135	0.005834	0.00923717	0.0103352	0.0551272	0.00647309	0.0235385	0.856051	0.0649451	0.0100506	0.0159194	0.0129545
S8T1	1	S8	0	3.29	9.6	0.305	92.7	29.2	31.5	1	52.9	15.6	0	1.78	5.86	5.9	94.1	5.6	0.3	29.2	9.1	0.02	1.08559	0.0915266	0.0424646	0.0196472	0.0439903	0.0379733	0.0443796	0.0319351	0.0191214	0.00828163	0.00798832	0.00599124	0.0294443	0.0022918	0.0280825	0.00498098	0.00355037	0.0115387	0.0125757	0.108684	0.00611894	0.0525672	0.84602	0.0646252	0.0128104	0.0134218	0.00760262
S8T2	2	S8	0	3.14	9.1	0.291	92.7	29	31.3	1	55.3	16.2	0	1.93	6.06	7	93	6.4	0.6	28.1	0	0.02	1.10762	0.0790635	0.0347654	0.0187682	0.0429436	0.044209	0.0357275	0.0382063	0.0202311	0.0062656	0.00908449	0.00536811	0.0483639	0.00485281	0.0390624	0.00342044	0.0059875	0.00991035	0.0161196	0.192288	0.00734168	0.0810304	0.81328	0.0663231	0.00893724	0.0112464	0.00559718
S8T3	3	S8	0	3.18	9.2	0.297	93.4	28.9	31	1	57	16.5	0	2.13	6.77	4.1	95.9	3.6	0.5	28.9	0	0.03	1.13578	0.0925064	0.0437333	0.0190476	0.0314217	0.0423636	0.0433862	0.0493551	0.0250915	0.00605093	0.00674528	0.00462533	0.0712502	0.00311952	0.0522601	0.00523789	0.00578167	0.0117561	0.013883	0.272244	0.00647625	0.123528	1.00491	0.0646955	0.00964937	0.0139195	0.00882694
S8T4	4	S8	0	3.2	9.2	0.296	92.5	28.8	31.1	2	57.7	16.9	0	2.24	7.17	3.3	96.7	2.8	0.5	28.9	10	0.03	1.18776	0.0700631	0.0380208	0.0156319	0.0353598	0.0370579	0.0327037	0.0497709	0.0257856	0.00939856	0.0114695	0.00505435	0.0740289	0.00601399	0.0527415	0.00690829	0.00485996	0.00952552	0.0115271	0.305875	0.00953975	0.144808	1.10703	0.0644027	0.0120152	0.0128018	0.0147295
S8T5	5	S8	0	3.14	9	0.29	92.4	28.7	31	2	57.5	17.1	0	2.23	7	3.8	96.2	3.5	0.3	30.1	0	0.03	1.25522	0.0707393	0.0368631	0.0169345	0.0362209	0.0425683	0.0321585	0.0552293	0.0221329	0.0100539	0.0111952	0.00491909	0.0974105	0.00277849	0.0478201	0.00917983	0.00661533	0.0106863	0.0173028	0.358676	0.00735314	0.138449	1.15408	0.0788098	0.016215	0.0149197	0.00977307
S8T6	6	S8	0	3.17	9.2	0.298	94	29	30.9	3	58.6	17.1	0	2.1	6.66	2.3	97.7	2.3	0	31.2	0	0.04	1.27816	0.0652372	0.0419849	0.0150369	0.0335575	0.0347146	0.039857	0.0490135	0.0222901	0.00947572	0.00910283	0.0056678	0.0954039	0.00309051	0.0498129	0.00577275	0.0060113	0.0137401	0.0193664	0.328183	0.00927092	0.129577	1.15637	0.0753257	0.00977461	0.013082	0.00832048
S9T0	0	S9	0	3.26	9.4	0.297	91.1	28.8	31.6	2	47.2	14.1	0	1.04	3.39	5.8	94.2	5.5	0.3	33.9	0	0.04	1.34098	0.13363	0.0454529	0.0197118	0.0480633	0.0389246	0.0416138	0.0254958	0.0190403	0.00615069	0.00844444	0.00727161	0.0206274	0.00525581	0.0233722	0.00465275	0.00304938	0.00914815	0.00662637	0.0524533	0.0100358	0.0266667	1.05693	0.062325	0.0141475	0.0134094	0.0120169
S9T1	1	S9	0	3.14	9.1	0.289	92	29	31.5	0	51.7	15.2	0	1.18	3.71	4.6	95.4	4.4	0.2	32.7	20	0.02	1.19523	0.0948218	0.0457382	0.0230432	0.0393626	0.0374396	0.0430994	0.0363739	0.0145701	0.00751109	0.00953527	0.00311356	0.0240678	0.00371689	0.0267303	0.0058494	0.00447574	0.0126488	0.00815793	0.0812059	0.00480784	0.0524055	0.826611	0.0634285	0.0150656	0.0115258	0.0103323
S9T2	2	S9	0	3.15	9.1	0.29	92.1	28.9	31.4	1	53	15.6	0	1.22	3.84	3.5	96.5	3.3	0.2	32.7	0	0.04	1.16624	0.0895217	0.0506832	0.0208739	0.0419203	0.0357338	0.0467291	0.0283173	0.0168215	0.00666179	0.00885305	0.00590203	0.0322873	0.00576991	0.0309481	0.00441454	0.00544803	0.0118041	0.00549995	0.133314	0.00690517	0.0753814	0.877675	0.0774969	0.0114813	0.0152383	0.0123172
S9T3	3	S9	0	3.11	9	0.289	92.9	28.9	31.1	1	54.6	16	0	1.18	3.67	2.2	97.8	2.2	0	32.9	0	0.04	1.23609	0.0943983	0.0477799	0.0227641	0.0399506	0.0439092	0.0417341	0.0414757	0.0123248	0.0111213	0.0108599	0.0047631	0.0513189	0.00449706	0.0330349	0.00888913	0.00419153	0.00857358	0.0453297	0.173568	0.0104893	0.100602	0.882873	0.069663	0.0108915	0.0102923	0.0120328
S9T4	4	S9	0	3.07	9	0.282	91.9	29.3	31.9	2	54.7	16.3	0	1.53	4.7	2.1	97.9	1.9	0.2	33.2	0	0.04	1.24933	0.0782755	0.0478862	0.0266079	0.0398797	0.0419009	0.0409959	0.0439408	0.0197107	0.00545794	0.00977976	0.00733482	0.0648806	0.00437353	0.0376669	0.00468482	0.00488988	0.0131651	0.0147949	0.190421	0.00668081	0.100673	0.862023	0.0755627	0.0110449	0.0109492	0.0111552
S9T5	5	S9	0	3.06	8.9	0.283	92.5	29.1	31.4	2	55.6	16.4	0	1.31	4.01	2	98	1.8	0.2	34.4	0	0.04	1.24859	0.0776976	0.0363012	0.0196619	0.0379283	0.0420496	0.0371824	0.0480683	0.01414	0.0086824	0.00852913	0.00834766	0.0653217	0.00482349	0.0420006	0.00861028	0.00362942	0.00943648	0.0210686	0.208338	0.0059277	0.118782	0.93527	0.0797128	0.0150841	0.0141157	0.00946844
S9T6	6	S9	0	3.1	9	0.29	93.5	29	31	3	55.9	16.4	0	1.07	3.32	1.7	98.3	1.7	0	37.7	0	0.04	1.35857	0.0756578	0.0437134	0.0181952	0.0366925	0.0362001	0.0389897	0.0509352	0.0150686	0.0058701	0.0114505	0.00582227	0.072888	0.00373457	0.0404326	0.0049097	0.00465781	0.0110623	0.0140906	0.25136	0.0102929	0.137159	1.09662	0.090566	0.0115345	0.0130806	0.0103646
S10T0	0	S10	0	3.59	9.9	0.303	84.4	27.6	32.7	2	40.8	13.3	0	0.6	2.15	2.1	97.9	2.1	0	32.4	0	0.04	1.30035	0.0901969	0.0388405	0.0184526	0.0403512	0.0365545	0.0396115	0.0277573	0.0149419	0.00442083	0.00755789	0.00453473	0.0230036	0.00223538	0.0210663	0.00467644	0.00345504	0.00971729	0.0066762	0.0406367	0.00708075	0.0162595	0.618161	0.0977184	0.0164081	0.0159785	0.010112
S10T1	1	S10	0	3.48	9.6	0.293	84.2	27.6	32.8	1	43	14	0	0.71	2.47	1.5	98.5	1.5	0	33.9	0	0.08	1.34172	0.0890882	0.0444873	0.0182458	0.0358195	0.0357961	0.0381946	0.0351889	0.0174605	0.00524735	0.0081271	0.00371525	0.0309399	0.00471166	0.0256521	0.00549998	0.00441186	0.0102169	0.0109094	0.0854493	0.00430676	0.0381866	0.658857	0.0885211	0.00931415	0.0170501	0.0110221
S10T2	2	S10	0	3.75	10.4	0.32	85.3	27.7	32.5	1	45.1	14.4	0	0.93	3.49	0.3	99.7	0.3	0	30.9	0	0.09	1.46668	0.108703	0.0494437	0.0205334	0.0451837	0.0396339	0.0452788	0.033053	0.020091	0.00902223	0.0142939	0.00663644	0.0406541	0.00339526	0.0274393	0.00595435	0.00459446	0.0142939	0.0145043	0.122171	0.00718602	0.0565509	0.682163	0.0957744	0.0117843	0.0172811	0.00835471
S10T3	3	S10	0	3.54	9.7	0.308	87	27.4	31.5	1	46.5	14.6	0	1.03	3.65	1.3	98.7	1	0.3	31.9	0	0.1	1.49547	0.0924152	0.0542178	0.0170513	0.0400462	0.0394521	0.0476107	0.0411154	0.0175245	0.00693417	0.0104981	0.00524904	0.0466745	0.00366026	0.0271146	0.00586661	0.00504715	0.0131226	0.0158387	0.139896	0.00685015	0.0680122	0.687469	0.0948107	0.0109209	0.0121857	0.0119917
S10T4	4	S10	0	3.49	9.7	0.301	86.2	27.8	32.2	2	46.7	15	0	1.13	3.94	0.7	99.3	0.7	0	30.3	0	0.11	1.49721	0.0805641	0.0465291	0.0134653	0.0386814	0.0400948	0.0435644	0.0438091	0.0119549	0.0130302	0.0127977	0.0053019	0.055886	0.0036233	0.0289169	0.00721736	0.00548473	0.00932403	0.0152973	0.146005	0.00676859	0.0879917	0.641616	0.102212	0.0114323	0.0147035	0.00863397
S10T5	5	S10	0	3.51	9.7	0.304	86.6	27.6	31.9	3	47.3	15.2	0	1.24	4.35	1.5	98.5	1.5	0	32.7	0	0.1	1.51925	0.0774728	0.0477504	0.0165161	0.0502409	0.037466	0.0510968	0.0499184	0.021445	0.00893813	0.0110967	0.00739779	0.0733047	0.00428315	0.0284817	0.0051966	0.00443868	0.0241661	0.021552	0.161727	0.011223	0.0871942	0.754514	0.101228	0.0099587	0.0129052	0.00861046
S10T6	6	S10	0	3.52	9.7	0.308	87.5	27.6	31.5	2	47.4	14.9	0	0.97	3.41	0	100	0	0	34.1	0	0.11	1.55634	0.0788838	0.0424567	0.0233733	0.0396576	0.0418987	0.0462545	0.0452321	0.0202148	0.00585171	0.0126724	0.00552979	0.0793915	0.00597637	0.0323086	0.00817419	0.00645142	0.0117508	0.0242274	0.183202	0.00611729	0.0978766	0.78313	0.112113	0.00846735	0.0139331	0.0117488
S11T0	0	S11	0	3.44	9.5	0.293	85.2	27.6	32.4	1	42.5	13.7	0	1.03	3.54	5.7	94.3	4.9	0.8	31.1	0	0.02	1.37788	0.0937734	0.0356576	0.017838	0.0379667	0.0388339	0.0467306	0.0298631	0.0135523	0.00453659	0.00533089	0.00394023	0.0164242	0.00383266	0.0216907	0.00359416	0.00347667	0.0115889	0.00638055	0.0449352	0.00783794	0.0209945	0.67126	0.0656751	0.0116267	0.015231	0.0122537
S11T1	1	S11	0	3.66	10.1	0.313	85.5	27.6	32.3	1	45.7	14.5	0	1.05	3.84	4.8	95.2	4.1	0.7	30.4	0	0.03	1.42142	0.0827214	0.0383031	0.019755	0.0359266	0.0380498	0.0383747	0.0391466	0.0177657	0.00757225	0.00452125	0.00710482	0.0359297	0.00206498	0.0296095	0.00294015	0.00366006	0.00968839	0.0112928	0.1109	0.00880203	0.06519	0.638294	0.068421	0.0159443	0.0138535	0.0108466
S11T2	2	S11	0	3.43	9.5	0.296	86.3	27.7	32.1	2	47.7	15.1	0	1.14	3.91	3.8	96.2	3.6	0.2	29.5	0	0.04	1.46027	0.0796928	0.0474229	0.0188613	0.0381248	0.0362251	0.0441946	0.0490899	0.019056	0.00587178	0.00871997	0.00490498	0.0645089	0.00470715	0.0351021	0.00661037	0.00508665	0.00980997	0.0158997	0.191119	0.00778802	0.115263	0.761352	0.085025	0.0156982	0.0156167	0.00968547
S11T3	3	S11	0	3.38	9.3	0.296	87.6	27.5	31.4	2	50.1	15.6	0	1.12	3.79	4.3	95.7	4.1	0.2	29.4	3.2	0.04	1.45564	0.0791421	0.0437297	0.0197076	0.0415408	0.0319155	0.0406731	0.0596027	0.0182998	0.00979526	0.0091578	0.00565056	0.10155	0.00506582	0.0339685	0.00651708	0.00467632	0.010132	0.0226167	0.236415	0.00647949	0.141432	0.75902	0.0805326	0.013927	0.0159244	0.0131185
S11T4	4	S11	0	3.41	9.5	0.3	88	27.9	31.7	1	51.3	15.9	0	0.96	3.27	1.4	98.6	1.4	0	30.3	6.7	0.04	1.63102	0.0819734	0.0559849	0.01685	0.0478452	0.0357422	0.0512065	0.0726544	0.019884	0.0115901	0.0115136	0.00514	0.118899	0.00473823	0.0412286	0.00655449	0.0034952	0.0145976	0.0319334	0.318623	0.0100612	0.177329	0.882793	0.0909382	0.0132622	0.015266	0.0075461
S11T5	5	S11	0	3.39	9.4	0.303	89.4	27.7	31	2	52.1	16.1	0	1.17	3.97	0.9	99.1	0.7	0.2	32	7.1	0.05	1.63272	0.0669745	0.0449026	0.0220429	0.0339032	0.0400024	0.0465776	0.0585388	0.0155155	0.00917203	0.0110386	0.00455562	0.114951	0.0030911	0.035277	0.00795262	0.00420519	0.00946167	0.0234152	0.293137	0.00705848	0.167418	0.8443	0.0783729	0.0117338	0.014832	0.00762096
S11T6	6	S11	0	3.42	9.5	0.311	90.9	27.8	30.5	3	52.9	16.1	0	0.97	3.32	0.8	99.2	0.8	0	34.4	2.4	0.05	1.65876	0.0688194	0.0421275	0.0201658	0.0420176	0.0420317	0.0443228	0.0749329	0.0249316	0.0118811	0.0106437	0.00777808	0.153292	0.00668477	0.0469643	0.00917406	0.00409373	0.0149421	0.039358	0.34281	0.0101021	0.206724	1.0405	0.101322	0.0152833	0.0149149	0.00799137
S12T0	0	S12	0	3.14	9.2	0.286	91.1	29.3	32.2	2	44.4	13.3	0	1.13	3.55	5.5	94.5	5.2	0.3	34.2	4.8	0.01	1.03772	0.0918662	0.0416964	0.0220791	0.0319823	0.0413783	0.0422961	0.0198468	0.0220445	0.00558303	0.00697129	0.00387294	0.017864	0.00294646	0.0181815	0.00507516	0.00542212	0.0116188	0.00762516	0.0408819	0.00570356	0.0190119	0.574981	0.0663678	0.0142183	0.019449	0.00922114
S12T1	1	S12	0	3.27	9.7	0.299	91.4	29.7	32.4	1	46.6	14.1	0	1.23	4.02	4.9	95.1	4.7	0.2	34.1	0	0.03	1.1031	0.0823096	0.0411375	0.0215158	0.0406206	0.0428419	0.043928	0.0308092	0.020295	0.00780039	0.00551391	0.006535	0.0228888	0.00423092	0.0236157	0.00875077	0.00265484	0.0147037	0.00430706	0.0752559	0.00878033	0.0381317	0.592367	0.0716689	0.0115776	0.0133605	0.0109056
S12T2	2	S12	0	3.26	9.6	0.295	90.5	29.4	32.5	1	47.4	14.3	0	1.33	4.34	4.5	95.5	4.1	0.4	33.2	0	0.04	1.13996	0.0776829	0.0400322	0.0171147	0.0374973	0.0377794	0.0454609	0.0359893	0.0169308	0.00818918	0.00780765	0.00465137	0.0415385	0.0031484	0.0266394	0.00581409	0.00382076	0.0111301	0.00879197	0.101738	0.00559814	0.0522494	0.538874	0.065273	0.00942582	0.0133051	0.010065
S12T3	3	S12	0	3.37	10.9	0.337	90.3	29.2	32.3	2	48	14.5	0	1.69	6.3	1.7	98.3	1.7	0	34	0	0.04	1.26191	0.0815957	0.0456001	0.0178261	0.037746	0.0342139	0.04	0.0393678	0.0252907	0.00625922	0.0078054	0.00431351	0.0566737	0.00323747	0.0259441	0.00850121	0.00513513	0.0110919	0.0140867	0.132183	0.00682408	0.068999	0.635556	0.0728167	0.010806	0.015744	0.0110949
S12T4	4	S12	0	3.03	8.9	0.272	89.8	29.4	32.7	2	48.2	14.6	0	1.4	4.24	1.9	98.1	1.7	0.2	32.2	0	0.03	1.1994	0.075161	0.0457192	0.0153169	0.041052	0.0386884	0.039703	0.0412289	0.0222983	0.0068156	0.0113764	0.00501332	0.0618116	0.00354068	0.0231708	0.00410666	0.0057846	0.0109907	0.0114551	0.15536	0.00775016	0.0772594	0.57106	0.0611354	0.0124875	0.0154631	0.0114741
S12T5	5	S12	0	3.16	9.2	0.286	90.5	29.1	32.2	2	48.3	14.6	0	1.44	4.55	2	98	2	0	33.3	4	0.05	1.14511	0.0741696	0.0563682	0.0181476	0.0478862	0.0422211	0.0535263	0.0534371	0.0195986	0.00654944	0.00846123	0.00392843	0.0726222	0.00354699	0.0308568	0.00769663	0.00423062	0.0104254	0.0154858	0.156351	0.00455854	0.0692898	0.639424	0.0757702	0.017173	0.0108264	0.00517258
S12T6	6	S12	0	3.11	9.2	0.283	91	29.6	32.5	3	48.1	14.6	0	1.17	3.64	1.7	98.3	1.7	0	34.5	0	0.05	1.01771	0.0928015	0.065063	0.0264971	0.0392636	0.0497208	0.0645283	0.0486702	0.0209804	0.00850421	0.011541	0.00603279	0.0821636	0.00455201	0.0308344	0.00565682	0.00419672	0.0125902	0.019331	0.184271	0.00826951	0.092873	0.73681	0.0801607	0.0171594	0.0150856	0.00737566
S13T0	0	S13	0	3.18	8.6	0.275	86.5	27	31.3	1	49.5	15.3	0	1.6	5.09	7.8	92.2	7.3	0.5	30.1	0	0.03	0.917987	0.091697	0.070512	0.023208	0.049886	0.041846	0.074267	0.036771	0.028333	0.009128	0.009517	0.00551	0.020307	0.003562	0.020934	0.006523	0.003757	0.008014	0.010964	0.031319	0.005773	0.017621	0.604467	0.072887	0.018744	0.011458	0.00941
S13T1	1	S13	0	3.3	8.9	0.288	87.3	27	30.9	1	43.2	16.4	0	1.71	5.64	7.2	92.8	5.9	1.3	28.4	0	0.05	0.821681	0.077373	0.060561	0.02471	0.040337	0.04305	0.055417	0.028504	0.019626	0.007474	0.008434	0.004639	0.025883	0.003006	0.027053	0.00523	0.005271	0.008434	0.006839	0.08064	0.00543	0.032583	0.545463	0.062732	0.014366	0.011318	0.010722
S13T2	2	S13	0	3.14	8.6	0.276	87.9	27.4	31.2	1	54.4	16.9	0	1.68	5.28	6	94	4.6	1.4	27.9	0	0.02	0.843777	0.079945	0.079816	0.027739	0.04503	0.047727	0.073375	0.040258	0.022455	0.008718	0.006604	0.006858	0.043199	0.002624	0.029642	0.005694	0.002794	0.013463	0.012315	0.130201	0.004501	0.055818	0.639647	0.085716	0.01902	0.010299	0.00629
S13T3	3	S13	0	3.11	8.5	0.274	88.1	27.3	31	2	55.7	17.2	0	1.88	5.85	3.8	96.2	3	0.8	27.2	0	0.02	0.876411	0.082511	0.051679	0.022825	0.039932	0.045507	0.056342	0.036131	0.019911	0.009279	0.009044	0.005353	0.05066	0.004345	0.031102	0.009008	0.003322	0.007383	0.009043	0.160799	0.007216	0.060061	0.591715	0.07375	0.020446	0.015942	0.011505
S13T4	4	S13	0	3.13	8.5	0.273	87.2	27.2	31.1	1	56	17.4	0	1.82	5.7	4.7	95.3	4.1	0.6	27.7	0	0.03	0.951263	0.086478	0.052929	0.022706	0.039117	0.04264	0.052617	0.048317	0.023132	0.007856	0.014742	0.00388	0.061137	0.0023	0.032841	0.007417	0.004849	0.011445	0.010401	0.195196	0.005853	0.066026	0.685283	0.080128	0.016637	0.015031	0.009991
S13T5	5	S13	0	3.13	8.6	0.275	87.9	27.5	31.3	2	57	17.6	0	1.73	5.41	4.4	94.6	3.7	0.7	29.4	0	0.03	1.00248	0.07927	0.052507	0.021686	0.035744	0.043812	0.048498	0.043226	0.020321	0.007533	0.008722	0.006499	0.06522	0.002743	0.037496	0.005478	0.004617	0.011287	0.012622	0.192859	0.007848	0.069804	0.617961	0.076439	0.016242	0.007911	0.007882
S13T6	6	S13	0	3.16	8.5	0.278	88	26.9	30.6	4	56.2	17.4	0	1.58	4.99	3.4	96.6	2.8	0.6	30.9	0	0.03	0.976418	0.071004	0.0476	0.021567	0.040912	0.039462	0.053456	0.043191	0.015946	0.007831	0.012591	0.004804	0.064168	0.003436	0.031357	0.006978	0.004307	0.010437	0.008985	0.19268	0.005178	0.068901	0.647082	0.077212	0.016485	0.011102	0.006631
S14T0	0	S14	0.01	3.21	9.6	0.291	90.7	29.9	33	1	42.5	12.8	0	0.66	2.12	4.4	95.6	4	0.4	33.4	0	0.04	1.27205	0.122735	0.064317	0.025269	0.052511	0.044096	0.069141	0.029455	0.028135	0.00923	0.009111	0.005315	0.02558	0.003577	0.028479	0.007335	0.004302	0.008605	0.01031	0.044832	0.006926	0.019271	1.2469	0.078568	0.017813	0.016157	0.009951
S14T1	1	S14	0	3.48	10.5	0.314	90.2	30.2	33.4	1	45.4	13.8	0	0.81	2.82	3.9	96.1	3.6	0.3	33.8	0	0.05	1.16402	0.112161	0.089217	0.026478	0.051595	0.042332	0.080015	0.036558	0.033563	0.012211	0.009061	0.005766	0.0294	0.005884	0.032269	0.005213	0.004668	0.009335	0.01497	0.089889	0.005185	0.039342	1.16986	0.08392	0.025209	0.011993	0.009702
S14T2	2	S14	0	3.38	10.1	0.307	90.8	29.9	32.9	1	46.7	14	0	0.99	3.35	2.2	97.8	2.2	0	34.2	0	0.06	1.24751	0.090297	0.06226	0.017975	0.047146	0.037764	0.057215	0.048217	0.02544	0.011805	0.008785	0.012109	0.041593	0.005006	0.035034	0.007279	0.003799	0.010684	0.015151	0.135855	0.005639	0.061183	1.1118	0.074158	0.021004	0.011532	0.008358
S14T3	3	S14	0	3.22	9.7	0.294	91.3	30.1	33	2	47.6	14.2	0	1.06	3.41	1.4	98.6	1.4	0	33.1	0	0.05	1.30353	0.094204	0.060124	0.016747	0.046707	0.039662	0.06258	0.050824	0.027391	0.008456	0.007657	0.006317	0.051563	0.003645	0.040117	0.006132	0.003063	0.012635	0.017091	0.173308	0.008595	0.084328	1.07739	0.071563	0.019466	0.014169	0.008674
S14T4	4	S14	0	3.12	9.4	0.285	91.3	30.1	33	2	47.8	14.3	0	1.02	3.18	1.2	98.8	0.6	0.6	32.9	0	0.05	1.3281	0.111143	0.060152	0.023741	0.053033	0.046089	0.06109	0.053218	0.027452	0.01191	0.009487	0.008433	0.066526	0.005341	0.042815	0.00645	0.005007	0.01344	0.021059	0.238216	0.008072	0.100588	1.16597	0.089732	0.020122	0.015272	0.008117
S14T5	5	S14	0	3.12	9.4	0.287	92	30.1	32.8	3	47.5	14.3	0	1.28	3.99	0.2	99.8	0.2	0	33	0	0.05	1.31689	0.098299	0.059121	0.023381	0.044025	0.045218	0.052891	0.052046	0.019635	0.012688	0.008381	0.007563	0.070196	0.005574	0.042932	0.004991	0.007154	0.010834	0.022257	0.248317	0.008065	0.097284	1.22376	0.09554	0.019731	0.015101	0.012028
S14T6	6	S14	0	3.1	9.4	0.287	92.6	30.3	32.8	2	48.2	14.3	0	1.1	3.41	1.1	98.9	1.1	0	35	0	0.06	1.3938	0.084921	0.057364	0.018235	0.037233	0.043572	0.054495	0.05308	0.022459	0.008265	0.010766	0.006068	0.070414	0.004472	0.046692	0.007549	0.003328	0.009396	0.020997	0.247113	0.006176	0.094929	1.16278	0.089013	0.014691	0.012304	0.00566
S15T0	0	S15	0	2.79	8.6	0.267	95.7	30.8	32.2	2	50.1	14.1	0	1.12	3.12	3.7	96.3	3.7	0	34.2	0	0.04	0.978886	0.090851	0.045065	0.026115	0.038361	0.038053	0.048845	0.030763	0.015501	0.00564	0.006837	0.003749	0.013518	0.001184	0.018661	0.004648	0.003088	0.006837	0.010213	0.028385	0.008766	0.019722	0.858745	0.048654	0.015017	0.009481	0.009513
S15T1	1	S15	0	3.09	9.5	0.295	95.5	30.7	32.2	1	52.8	15.1	0	1.42	4.39	3.3	96.7	2.5	0.8	35	0	0.08	0.881551	0.086906	0.061328	0.037424	0.040171	0.044891	0.058152	0.041768	0.021447	0.007077	0.007464	0.005147	0.025167	0.003998	0.025851	0.003999	0.005147	0.012611	0.007104	0.06998	0.005009	0.051971	0.876292	0.076675	0.016724	0.014106	0.008526
S15T2	2	S15	0	2.93	9	0.283	96.6	30.7	31.8	1	55.2	15.5	0	1.48	4.34	4.4	95.6	4	0.4	33.1	0	0.06	0.837555	0.082162	0.06587	0.033043	0.050624	0.042083	0.051966	0.040384	0.02163	0.00853	0.011714	0.005093	0.036656	0.005134	0.031166	0.007126	0.005602	0.008658	0.011173	0.110743	0.00916	0.076947	0.85693	0.072909	0.019745	0.014617	0.006493
S15T3	3	S15	0	2.96	9.1	0.287	97	30.7	31.7	1	56.4	15.9	0	1.66	4.91	1.5	98.5	1.5	0	32.9	7.1	0.07	0.981089	0.073596	0.053675	0.022035	0.04324	0.042525	0.055736	0.042989	0.021173	0.010164	0.013476	0.007421	0.0544	0.003495	0.030743	0.007191	0.004101	0.014257	0.016495	0.143002	0.006966	0.077585	0.878437	0.071594	0.017216	0.010121	0.007564
S15T4	4	S15	0	2.95	9.1	0.285	96.6	30.8	31.9	2	57.1	16	0	2.14	6.31	1.4	98.6	1.4	0	32	0	0.08	0.908053	0.087683	0.051803	0.026499	0.044595	0.036703	0.045314	0.045946	0.022669	0.008079	0.017363	0.004217	0.065962	0.005763	0.032094	0.006334	0.005457	0.012154	0.020619	0.167203	0.005155	0.097028	1.02551	0.077122	0.018797	0.015248	0.009444
S15T5	5	S15	0	2.93	9	0.285	97.3	30.7	31.6	1	57.5	16	0	1.68	4.92	2.2	97.8	1.8	0.4	33	0	0.08	0.946264	0.070061	0.052503	0.023172	0.033583	0.038175	0.058061	0.05308	0.017629	0.007653	0.019449	0.005034	0.064482	0.002969	0.038937	0.007841	0.006864	0.013271	0.01665	0.157223	0.008197	0.095905	0.977281	0.073315	0.021529	0.013277	0.006396
S15T6	6	S15	0	2.93	9	0.287	98	30.7	31.4	3	58	16.2	0	1.47	4.31	3.5	96.5	3.3	0.2	35.2	2.9	0.06	1.02839	0.080227	0.056418	0.025945	0.042386	0.045524	0.051442	0.060841	0.025172	0.010104	0.021029	0.007991	0.096367	0.002955	0.036445	0.006673	0.005257	0.015982	0.028584	0.190028	0.008384	0.115594	1.0915	0.079585	0.020036	0.012949	0.006788
S16T0	0	S16	0	3.47	10.1	0.299	86.2	29.1	33.8	4	39.4	12.5	0	1.21	4.2	4.6	95.4	4.2	0.4	32.8	0	0.04	1.3549	0.084038	0.060242	0.024492	0.025244	0.038448	0.054922	0.032334	0.014151	0.005538	0.009182	0.004473	0.013784	0.002964	0.021824	0.003236	0.00259	0.009888	0.007777	0.026437	0.006694	0.018686	0.565352	0.067494	0.018356	0.014022	0.010842
S16T1	1	S16	0	3.48	10.2	0.301	86.5	29.3	33.9	2	42.5	13.4	0	1.22	4.25	9.3	90.7	8.4	0.9	33.3	0	0.06	1.27879	0.069749	0.055503	0.019694	0.034131	0.042025	0.049488	0.042903	0.013942	0.00731	0.007283	0.007965	0.027654	0.00208	0.02925	0.006549	0.003869	0.009331	0.011439	0.068613	0.006657	0.055752	0.565883	0.069671	0.019003	0.01067	0.009647
S16T2	2	S16	0	3.47	10.1	0.306	88.2	29.1	33	2	44.7	13.8	0	1.29	4.48	8.1	91.9	6.4	1.7	30.7	3.3	0.06	1.32717	0.077288	0.05858	0.024614	0.040381	0.03452	0.060168	0.049352	0.014041	0.009438	0.008487	0.005749	0.053078	0.006109	0.029172	0.006284	0.00438	0.009582	0.015765	0.114946	0.005353	0.085653	0.651463	0.075962	0.022154	0.016672	0.01017
S16T3	3	S16	0	3.51	10.3	0.313	89.2	29.3	32.9	3	46.6	14.4	0	1.38	4.84	3.7	96.3	3.7	0	33	0	0.08	1.31548	0.075054	0.076171	0.025769	0.039637	0.03892	0.090005	0.047507	0.026567	0.013366	0.00579	0.00579	0.075208	0.003687	0.030436	0.005776	0.004504	0.011259	0.015664	0.166656	0.011174	0.113332	0.641411	0.095892	0.016838	0.014096	0.008093
S16T4	4	S16	0	2.49	10.2	0.314	90	29.2	32.5	2	46.8	14.4	0	1.13	3.94	4.7	95.3	4.5	0.2	33.8	0	0.08	1.36589	0.06862	0.05261	0.024127	0.04385	0.041278	0.058219	0.043827	0.014724	0.009735	0.008725	0.005511	0.08235	0.003324	0.028816	0.004006	0.004133	0.01194	0.015833	0.14117	0.006619	0.110049	0.603995	0.062035	0.016346	0.011215	0.006496
S16T5	5	S16	0	3.51	10.2	0.318	90.6	29.1	32.1	2	46.8	14.5	0	1.07	3.76	3.8	96.2	3.5	0.3	34.1	0	0.17	1.42975	0.086891	0.05462	0.025386	0.039928	0.037981	0.050772	0.052757	0.019989	0.01077	0.012069	0.006376	0.088207	0.005081	0.034746	0.005244	0.003416	0.015029	0.026384	0.178639	0.006815	0.153902	0.659926	0.098893	0.021146	0.011097	0.010091
S16T6	6	S16	0	3.47	10.2	0.316	91.1	29.4	32.2	3	47	14.5	0	0.95	3.3	5.9	94.1	4.8	1.1	37.1	0	0.13	1.30932	0.076915	0.057843	0.023336	0.037197	0.036683	0.062517	0.051382	0.016919	0.011178	0.010829	0.007131	0.092292	0.002621	0.037593	0.009496	0.006339	0.009244	0.020699	0.171188	0.008174	0.128265	0.6683	0.084531	0.021321	0.014012	0.00457
S17T0	0	S17	0	3.09	8.9	0.274	88.7	28.8	32.5	1	43.1	13.3	0	0.95	2.94	3.7	96.3	3.7	0	32.9	7.7	0.02	1.14224	0.09886	0.060135	0.020146	0.033074	0.041994	0.069717	0.032362	0.017305	0.006291	0.007797	0.003544	0.022821	0.005009	0.02351	0.006312	0.004253	0.01016	0.006506	0.033098	0.006722	0.015489	0.464191	0.081729	0.017641	0.010049	0.011118
S17T1	1	S17	0	3.14	9	0.28	89.2	28.7	32.1	2	45.9	14.1	0	1.16	3.64	2	98	1.5	0.5	30.3	0	0.02	0.992271	0.079871	0.051862	0.021791	0.038944	0.038549	0.059455	0.035343	0.01412	0.006058	0.007142	0.00394	0.041615	0.003518	0.027692	0.005877	0.004925	0.009358	0.009808	0.055792	0.004195	0.034457	0.432215	0.064696	0.022107	0.012477	0.009803
S17T2	2	S17	0	3.13	9	0.28	89.5	28.8	32.1	2	46.9	14.3	0	1.66	5.2	3.4	96.6	3	0.4	30.6	4	0.02	1.00262	0.091086	0.056126	0.020214	0.035166	0.042121	0.067381	0.056376	0.015606	0.009216	0.0083	0.006158	0.048381	0.002764	0.035001	0.006066	0.002677	0.012049	0.01279	0.090695	0.004078	0.046108	0.43232	0.066697	0.017402	0.015827	0.009888
S17T3	3	S17	0	3.05	8.7	0.27	88.5	28.5	32.2	1	47.1	14.4	0	1.7	5.19	1.2	98.8	0.9	0.3	30.4	0	0.02	1.15214	0.087392	0.064963	0.022291	0.037185	0.042353	0.066874	0.045786	0.019749	0.013929	0.010364	0.005429	0.051149	0.005115	0.027493	0.010467	0.005182	0.013078	0.012805	0.114706	0.004574	0.067181	0.560047	0.085466	0.019705	0.012485	0.011503
S17T4	4	S17	0	3.02	8.7	0.268	88.7	28.8	32.5	2	47.4	14.5	0	1.85	5.59	1.5	98.5	1.5	0	31.3	4	0.02	1.06123	0.08149	0.076791	0.024825	0.042371	0.044672	0.093916	0.051122	0.018518	0.010977	0.01191	0.005558	0.068357	0.003257	0.036164	0.006135	0.003441	0.016145	0.017184	0.130494	0.009688	0.067491	0.578166	0.081191	0.017092	0.012637	0.009929
S17T5	5	S17	0	3.1	8.9	0.276	89	28.7	32.2	3	36.7	14.4	0	1.59	4.93	1.8	98.2	1.8	0	31.4	0	0.03	1.14075	0.074141	0.069697	0.020707	0.042678	0.03985	0.077405	0.05053	0.021213	0.008225	0.01295	0.004609	0.071979	0.002412	0.034546	0.007407	0.004829	0.009219	0.019392	0.123618	0.007945	0.067146	0.661763	0.074045	0.013692	0.008464	0.00891
S17T6	6	S17	0	3.12	9	0.279	89.4	28.8	32.3	6	47.3	14.4	0	1.57	4.9	2.4	97.6	2.2	0.2	33.9	0	0.04	1.10256	0.086728	0.077691	0.02644	0.036097	0.036106	0.073479	0.052681	0.026935	0.011826	0.018142	0.006978	0.086205	0.002857	0.028322	0.007119	0.005303	0.013955	0.024699	0.146084	0.006102	0.082712	0.777743	0.107845	0.023337	0.014036	0.007809
S18T0	0	S18	0	3.32	9.7	0.287	86.4	29.2	33.8	1	39.1	12.4	0	0.84	2.79	7	93	5.3	1.7	33.9	0	0.01	1.0999	0.093223	0.064642	0.026129	0.041136	0.045695	0.061629	0.029189	0.017679	0.003291	0.005235	0.00445	0.022516	0.002453	0.021871	0.005493	0.004188	0.0089	0.00397	0.028985	0.005511	0.01556	0.391815	0.132371	0.02313	0.017683	0.013953
S18T1	1	S18	0	3.64	10.7	0.314	86.3	29.4	34.1	2	41.7	13.2	0	1	3.64	6.5	93.5	5.5	1	33.1	0	0.08	1.07602	0.075777	0.06274	0.036352	0.039483	0.033124	0.050475	0.030822	0.012241	0.006779	0.007196	0.006699	0.036735	0.002558	0.027466	0.005718	0.002729	0.00794	0.008353	0.076256	0.007255	0.043532	0.363358	0.119503	0.017221	0.012619	0.007917
S18T2	2	S18	0	3.29	9.6	0.288	87.5	29.2	33.3	2	43.4	13.4	0	1.22	4.01	2.5	97.5	2.3	0.2	32.2	0	0.05	1.0931	0.071054	0.055153	0.026299	0.041248	0.040696	0.045621	0.0447	0.013647	0.005639	0.008048	0.005784	0.04842	0.003552	0.027566	0.007357	0.003521	0.006287	0.012334	0.10455	0.004318	0.056445	0.392993	0.111697	0.019226	0.01464	0.009655
S18T3	3	S18	0	3.3	9.6	0.289	87.6	29.1	33.2	1	44	13.6	0	1.34	4.42	2.9	97.1	2.9	0	33	0	0.05	1.12789	0.071648	0.055899	0.021592	0.037483	0.041472	0.056225	0.043111	0.015258	0.007753	0.006897	0.006289	0.060137	0.002029	0.028254	0.006779	0.005274	0.010751	0.012224	0.138898	0.007796	0.065536	0.427542	0.114799	0.01302	0.00962	0.009853
S18T4	4	S18	0	3.3	9.6	0.291	88.2	29.1	33	2	43.9	13.7	0	1.44	4.75	3.6	96.4	3.6	0	32.3	0	0.05	1.0371	0.070645	0.072146	0.023438	0.04266	0.037839	0.058125	0.05803	0.022106	0.009352	0.011464	0.006152	0.068892	0.003738	0.034533	0.005918	0.005033	0.007829	0.012978	0.165739	0.005375	0.067182	0.48227	0.130335	0.018222	0.021586	0.010454
S18T5	5	S18	0	3.29	9.6	0.291	88.4	29.2	33	2	44.1	13.7	0	1.2	3.95	1.8	98.2	1.6	0.2	34.6	0	0.07	1.09845	0.082899	0.071881	0.031098	0.044691	0.041973	0.07838	0.056009	0.023274	0.01544	0.010483	0.005666	0.080451	0.006205	0.040672	0.010402	0.004533	0.012183	0.019286	0.195757	0.006321	0.096476	0.552205	0.156296	0.019554	0.014295	0.010287
S18T6	6	S18	0	3.29	9.6	0.292	88.8	29.2	32.9	2	44.4	13.7	0	1.29	4.24	1.7	98.3	1.7	0	35.8	0	0.06	1.20663	0.063198	0.055438	0.022353	0.039961	0.038248	0.055776	0.045308	0.014507	0.008183	0.012627	0.004143	0.086865	0.004742	0.038211	0.006361	0.002368	0.011641	0.018284	0.167531	0.005253	0.082136	0.556309	0.143745	0.013859	0.017264	0.007003
S19T0	0	S19	0	3.27	10.1	0.299	91.4	30.1	33.8	2	44.5	13.2	0	1.1	3.6	5.1	94.9	4.6	0.5	35.7	0	0.04	1.06831	0.126142	0.072326	0.04316	0.055558	0.050915	0.082788	0.040547	0.028573	0.011309	0.008562	0.013357	0.024012	0.005	0.027238	0.004585	0.005822	0.018495	0.008157	0.06166	0.00665	0.020782	0.869511	0.070333	0.019969	0.016456	0.011009
S19T1	1	S19	0	3.37	10.5	0.309	91.7	31.2	34	1	46.6	14.1	0	1.1	3.71	3.5	96.5	3	0.5	35.3	6.7	0.04	0.923059	0.101413	0.065582	0.030283	0.034345	0.041057	0.062391	0.04388	0.022903	0.00813	0.009044	0.009714	0.038459	0.004875	0.036072	0.004999	0.003684	0.012058	0.012782	0.10529	0.00758	0.061438	0.704288	0.060155	0.0266	0.013102	0.009885
S19T2	2	S19																				0.07	0.955401	0.093911	0.062426	0.031008	0.041968	0.041154	0.06699	0.049177	0.020999	0.010719	0.010622	0.007267	0.058131	0.004484	0.035631	0.008932	0.005311	0.009783	0.01795	0.173472	0.005547	0.101588	0.795436	0.06076	0.018489	0.012887	0.010649
S19T3	3	S19	0	3.26	10.1	0.306	93.9	31	33	1	49.7	14.4	0	1.28	4.17	2.9	97.1	2.9	0	33.8	0	0.05	1.00502	0.089768	0.062301	0.022962	0.040975	0.038825	0.065483	0.054903	0.016136	0.012629	0.012053	0.007694	0.075489	0.005173	0.042165	0.007085	0.005386	0.011797	0.012575	0.225851	0.004905	0.114353	0.727203	0.071345	0.021463	0.012163	0.00967
S19T4	4	S19	0	3.22	9.9	0.304	94.4	30.7	32.6	2	49.8	14.4	0	1.25	4.03	4	96	3.8	0.2	34.4	0	0.03	1.09581	0.077677	0.059267	0.019765	0.046265	0.039499	0.056316	0.066546	0.018967	0.012425	0.008103	0.003929	0.0791	0.002188	0.044869	0.008935	0.002456	0.01326	0.018036	0.26057	0.004802	0.133844	0.747486	0.072885	0.01551	0.012159	0.008529
S19T5	5	S19	0	3.21	9.9	0.305	95	30.8	32.5	3	50.2	14.4	0	1.17	3.76	1.2	98.8	1.2	0	35.5	0	0.05	1.1598	0.08322	0.067961	0.022768	0.0508	0.044032	0.063117	0.075467	0.025435	0.01132	0.009002	0.005456	0.112992	0.003068	0.053892	0.006877	0.004365	0.016368	0.022694	0.327425	0.01014	0.178266	0.965615	0.078361	0.021175	0.011513	0.010479
S19T6	6	S19	0	3.31	10.3	0.317	95.8	31.1	32.5	4	49.6	14.3	0	1.1	3.64	1.3	98.7	1.3	0	36.2	3.8	0.07	1.09845	0.095491	0.072847	0.02376	0.039359	0.045261	0.066464	0.07511	0.026776	0.013623	0.010696	0.006756	0.120915	0.003726	0.051136	0.007171	0.003378	0.014356	0.027693	0.311828	0.005106	0.165106	0.976258	0.098181	0.017779	0.012037	0.014462
S20T0	0	S20	0	3.39	10	0.304	89.7	29.5	32.9	2	45.5	13.8	0	1.47	4.98	7.9	92.1	5.9	2	36	4.5	0.15	1.60245	0.092919	0.061076	0.027658	0.044252	0.042453	0.064731	0.036292	0.021438	0.007405	0.010589	0.006303	0.033825	0.002632	0.02108	0.004719	0.00353	0.010841	0.007928	0.077759	0.005444	0.044759	0.757314	0.090352	0.020249	0.013183	0.008389
S20T1	1	S20	0	3.45	10.1	0.311	90.1	29.3	32.5	2	48.6	14.6	0	1.88	6.49	9.4	90.6	7.8	1.6	35.3	4	0.13	1.36493	0.084759	0.07065	0.024459	0.041259	0.03456	0.053044	0.039831	0.020206	0.008454	0.009662	0.004141	0.048835	0.003667	0.026939	0.006613	0.004141	0.009662	0.018369	0.168431	0.00791	0.116923	0.808817	0.099415	0.026041	0.01657	0.010021
S20T2	2	S20	0	3.41	10.1	0.311	91.2	29.6	32.5	2	50.5	15	0	1.9	6.48	6.8	93.2	5.4	1.4	34.9	7.7	0.13	1.39031	0.083551	0.061839	0.027197	0.051419	0.042907	0.057113	0.044431	0.025081	0.008459	0.010575	0.006679	0.081029	0.005932	0.031555	0.006346	0.006122	0.011131	0.020594	0.267842	0.00813	0.198511	0.79862	0.108587	0.032739	0.013193	0.010342
S20T3	3	S20	0	3.34	9.8	0.308	92.2	29.3	31.8	2	50.9	15	0	1.96	6.55	7.3	92.7	6.6	0.7	34.3	0	0.12	1.38718	0.085625	0.05797	0.026215	0.045841	0.039033	0.052925	0.050219	0.026079	0.008702	0.011353	0.006131	0.095588	0.003635	0.040992	0.007513	0.00386	0.014532	0.020376	0.340142	0.007474	0.24526	0.789926	0.114719	0.023914	0.015013	0.011633
S20T4	4	S20	0	3.37	9.9	0.313	92.9	29.4	31.6	3	51.3	15.1	0	1.9	6.4	4	96	3.4	0.6	35.1	2.9	0.17	1.57386	0.076004	0.058283	0.019828	0.036448	0.043932	0.048218	0.055659	0.023702	0.009043	0.01442	0.006061	0.108356	0.0015	0.045398	0.005742	0.005852	0.010659	0.027788	0.367727	0.006078	0.283639	0.760417	0.105376	0.020964	0.011087	0.008392
S20T5	5	S20	0	3.39	9.9	0.317	93.5	29.2	31.2	2	51.6	15.1	0	1.5	5.09	5.1	94.9	4.9	0.2	36.9	0	0.19	1.61839	0.083199	0.049112	0.021358	0.042492	0.035239	0.056154	0.059807	0.018868	0.012713	0.017295	0.0081	0.131775	0.0035	0.042885	0.007424	0.008757	0.015325	0.025355	0.455892	0.012406	0.323634	0.907421	0.128716	0.023841	0.018069	0.009645
S20T6	6	S20	0	3.27	9.7	0.309	94.5	39.7	31.4	4	51.2	15	0	1.43	4.68	5.1	94.9	5.1	0	37.2	1.8	0.21	1.57089	0.06905	0.060287	0.023978	0.037657	0.043078	0.055243	0.066585	0.030051	0.012456	0.014206	0.008742	0.155311	0.005204	0.05009	0.008676	0.006338	0.016828	0.029528	0.439507	0.008266	0.32601	0.930583	0.127755	0.018497	0.015228	0.010458
S21T0	0	S21	0	3.35	8.7	0.285	85.1	26	30.5	1	47.1	15.1	0	0.52	1.74	7.8	92.2	7.3	0.5	33.1	0	0.07	1.418	0.117962	0.062756	0.024953	0.041575	0.042202	0.062532	0.025047	0.030607	0.007959	0.010477	0.007567	0.023607	0.004098	0.024026	0.00893	0.004656	0.012805	0.013966	0.051833	0.007276	0.035687	0.703766	0.09219	0.021085	0.017674	0.00832
S21T1	1	S21	0	3.26	8.5	0.278	85.3	26.1	30.6	2	51.9	16.5	0	0.7	2.28	4	96	2.8	1.2	31.9	0	0.07	1.55496	0.082744	0.050196	0.026462	0.043153	0.037047	0.051443	0.032535	0.022506	0.006211	0.008384	0.005112	0.037235	0.004154	0.02584	0.004703	0.004703	0.013701	0.012746	0.098686	0.007593	0.067354	0.685117	0.088387	0.0204	0.014718	0.007003
S21T2	2	S21	0	3.38	8.8	0.288	85.2	26	30.6	2	52.5	16.7	0	0.78	2.64	4.1	95.9	3.8	0.3	32.5	0	0.09	1.32928	0.084842	0.064113	0.019465	0.04097	0.037865	0.05496	0.037176	0.019821	0.005511	0.012634	0.006446	0.033631	0.002636	0.031071	0.006685	0.004641	0.009282	0.016417	0.13916	0.00871	0.093871	0.701876	0.107055	0.023412	0.015138	0.011141
S21T3	3	S21	0	3.33	8.8	0.285	85.6	26.4	30.9	3	52.9	16.7	0	0.83	3.76	3.6	96.4	2.9	0.7	33.2	2.8	0.08	1.46702	0.093836	0.062123	0.025151	0.031101	0.042683	0.063997	0.042036	0.026558	0.006939	0.015666	0.004854	0.052581	0.003998	0.031497	0.006497	0.001986	0.011473	0.011266	0.176584	0.00727	0.107706	0.783421	0.089379	0.021915	0.016162	0.007326
S21T4	4	S21	0	3.39	8.9	0.29	85.5	26.3	30.7	2	52.6	16.8	0	0.72	2.44	3.4	96.6	3	0.4	34.2	0	0.12	1.60036	0.081658	0.069313	0.021063	0.041203	0.041223	0.052781	0.042828	0.025168	0.008736	0.014413	0.005322	0.057065	0.003332	0.036229	0.007201	0.004878	0.011309	0.018835	0.183068	0.004031	0.112334	0.8816	0.097459	0.019834	0.014861	0.009708
S21T5	5	S21	0	3.35	8.7	0.285	85.1	26	30.5	2	52.5	16.9	0	0.83	2.78	4.4	95.6	3.7	0.7	35.1	4.3	0.11	1.66281	0.077059	0.054647	0.019899	0.034344	0.040484	0.045903	0.042675	0.024213	0.009817	0.016049	0.005485	0.07368	0.003441	0.038216	0.007226	0.006501	0.009751	0.019437	0.199287	0.005376	0.128779	0.904679	0.104109	0.018934	0.015885	0.006435
S21T6	6	S21	0	3.31	8.7	0.282	85.2	26.3	30.9	3	52	16.7	0	0.78	2.58	1.8	98.2	1.1	0.7	35.2	2.4	0.1	1.96116	0.073859	0.050366	0.018246	0.034783	0.040365	0.046732	0.045754	0.022322	0.007971	0.018767	0.006643	0.073401	0.003112	0.041918	0.007	0.003654	0.010297	0.024488	0.197747	0.006503	0.116235	0.956295	0.105995	0.016371	0.013978	0.008697
S22T0	0	S22	0	3.17	9.2	0.285	89.9	29	32.3	1	41.4	12.6	0	0.69	2.19	6.3	93.7	6.3	0	34.7	9.1	0.09	1.18403	0.089002	0.061	0.034283	0.040505	0.046739	0.059275	0.031166	0.019937	0.007929	0.011624	0.003875	0.020155	0.003096	0.02005	0.00751	0.005535	0.008026	0.005764	0.026677	0.005939	0.021446	0.513755	0.061648	0.016286	0.017234	0.010499
S22T1	1	S22	0	3.19	9.3	0.292	91.5	29.2	31.8	2	45.1	13.4	0	0.94	3	3.1	96.9	3.1	0	34	0	0.06	1.07987	0.086813	0.070782	0.033124	0.040045	0.036186	0.063333	0.030523	0.017961	0.005724	0.007774	0.006596	0.024111	0.005482	0.026275	0.005752	0.004005	0.012486	0.011079	0.062554	0.005148	0.028312	0.415943	0.072618	0.019544	0.014922	0.010988
S22T2	2	S22	0	3.16	9.1	0.289	91.5	28.8	31.5	1	45.6	13.6	0	1.11	3.51	2.9	97.1	2.6	0.3	32.5	0	0.05	1.08241	0.074256	0.057663	0.021153	0.044291	0.043204	0.06072	0.039396	0.01651	0.006476	0.00702	0.004168	0.030658	0.003508	0.02995	0.007377	0.003729	0.010091	0.005919	0.084944	0.004105	0.038315	0.455552	0.069262	0.019118	0.015935	0.009731
S22T3	3	S22	0	3.19	9.2	0.293	91.8	28.8	31.4	2	46.5	13.8	0	1.21	3.86	2.4	97.6	2.4	0	32.9	0	0.05	1.03589	0.075183	0.055496	0.020042	0.035673	0.046737	0.055571	0.042553	0.013556	0.006044	0.009968	0.004242	0.039466	0.003007	0.032567	0.005821	0.003393	0.011028	0.008121	0.111302	0.003619	0.050408	0.419058	0.058529	0.022016	0.01027	0.008829
S22T4	4	S22	0	3.26	9.4	0.3	92	28.8	31.3	2	46.9	14	0	1.14	3.72	2	98	2	0	33.5	0	0.05	1.11336	0.079075	0.046901	0.020756	0.036258	0.042601	0.042653	0.036461	0.016415	0.006481	0.009381	0.005117	0.040797	0.004906	0.030756	0.007055	0.005757	0.013646	0.009779	0.107388	0.004779	0.053828	0.458198	0.061154	0.01898	0.016289	0.00553
S22T5	5	S22	0	3.18	9.2	0.292	91.8	28.9	31.5	2	47.1	14.1	0	1.12	3.56	2.6	97.4	2.6	0	35.2	0	0.07	1.16933	0.074757	0.054085	0.021279	0.040171	0.044157	0.053198	0.039392	0.016871	0.007569	0.010531	0.004388	0.053378	0.005133	0.031033	0.004434	0.004388	0.013164	0.012554	0.132363	0.004001	0.071225	0.527949	0.070258	0.019047	0.013964	0.00804
S22T6	6	S22	0	3.18	9.3	0.293	92.1	29.2	31.7	2	47.5	14.1	0	0.9	2.86	1.9	98.1	1.9	0	37.8	0	0.06	1.16705	0.06707	0.052456	0.021882	0.033325	0.039088	0.054141	0.050448	0.014031	0.006913	0.011681	0.005438	0.051591	0.003817	0.032706	0.007055	0.004431	0.013293	0.014015	0.137807	0.005749	0.063483	0.484486	0.06247	0.014222	0.012806	0.00865
S23T0	0	S23	0	3.35	9.6	0.295	88.1	28.7	32.5	1	42.8	13.2	0	0.71	2.38	3.1	96.9	2.7	0.4	34.5	0	0.01	1.27271	0.125472	0.084703	0.027416	0.037254	0.041455	0.067584	0.029737	0.021118	0.007553	0.014008	0.006575	0.017349	0.002333	0.018955	0.008	0.007147	0.00972	0.011834	0.035686	0.004422	0.021428	0.74291	0.070745	0.02489	0.01702	0.009945
S23T1	1	S23	0	3.44	10	0.302	87.8	29.1	33.1	2	45.3	14.1	0	0.85	2.92	1.9	98.1	1.6	0.3	33.9	0	0.04	1.10983	0.096501	0.06068	0.032879	0.037842	0.03606	0.057674	0.028687	0.015321	0.007458	0.008123	0.006892	0.025065	0.004022	0.03118	0.005426	0.002954	0.007877	0.009408	0.073358	0.003767	0.042303	0.616371	0.060882	0.01609	0.007043	0.009982
S23T2	2	S23	0	3.38	9.8	0.301	89.1	29	32.6	1	47.5	14.5	0	0.99	3.35	1.4	98.6	1.1	0.3	31.9	0	0.04	1.19453	0.10033	0.08475	0.024137	0.04891	0.043287	0.066377	0.039521	0.018242	0.010627	0.010483	0.005241	0.039075	0.005337	0.032399	0.006015	0.005517	0.011034	0.009709	0.141765	0.004541	0.078173	0.77236	0.08965	0.016229	0.017875	0.009394
S23T3	3	S23	0	3.34	9.5	0.302	90.4	28.4	31.5	0	48.4	14.7	0	1.41	4.71	1.2	98.8	1.2	0	31.3	0	0.03	1.18395	0.092942	0.060698	0.029429	0.043582	0.038405	0.064286	0.05019	0.026187	0.011226	0.010572	0.00555	0.044062	0.001932	0.037678	0.006099	0.004229	0.008193	0.017562	0.170646	0.008635	0.090047	0.686436	0.07333	0.021546	0.012793	0.008986
S23T4	4	S23	0	3.42	9.9	0.301	90.6	28.9	31.9	1	49.7	14.9	0	1.47	5.03	1.1	98.9	1.1	0	33.3	0	0.04	1.37818	0.094801	0.057689	0.020766	0.046242	0.037943	0.058003	0.056707	0.02755	0.010467	0.011465	0.005945	0.058967	0.003593	0.046133	0.00765	0.00552	0.014013	0.013192	0.204414	0.005127	0.116209	0.710486	0.072802	0.016234	0.016125	0.009237
S23T5	5	S23	0	3.33	9.5	0.302	90.7	28.5	31.5	2	49.8	15	0	1.39	4.63	0.6	99.4	0.6	0	34.2	0	0.03	1.24272	0.096667	0.060172	0.024475	0.041824	0.035497	0.058288	0.056555	0.024619	0.012888	0.011594	0.004807	0.078579	0.003151	0.050086	0.008104	0.009049	0.012726	0.011443	0.268516	0.00947	0.12413	0.788213	0.084619	0.022173	0.01878	0.013367
S23T6	6	S23	0	3.36	9.6	0.309	92	28.6	31.1	3	50.1	14.9	0	1.33	4.47	0.6	99.4	0.6	0	34.6	5.9	0.03	1.14507	0.087264	0.064076	0.022608	0.044083	0.041995	0.054507	0.063423	0.020894	0.010171	0.01387	0.006527	0.09619	0.005396	0.044141	0.010529	0.006799	0.011694	0.021879	0.29824	0.010923	0.130418	0.783426	0.098607	0.020994	0.01459	0.006512
S24T0	0	S24	0	3.5	9.5	0.291	83.1	27.1	32.6	1	46.3	15.1	0	0.92	3.22	4.9	95.1	4	0.9	33.6	0	0.03	1.06117	0.126977	0.067116	0.024018	0.059654	0.041271	0.065478	0.034901	0.026127	0.006048	0.016096	0.005696	0.018482	0.003704	0.022693	0.008627	0.003219	0.009658	0.003273	0.035946	0.004767	0.021152	0.813874	0.048227	0.018716	0.01249	0.006527
S24T1	1	S24	0	3.51	9.5	0.291	82.9	27.1	32.6	2	49.6	16.2	0	1.04	3.65	3.3	96.7	3.3	0	31.1	0	0.02	1.03559	0.108989	0.074867	0.037719	0.053732	0.041355	0.076281	0.038765	0.021567	0.010284	0.011869	0.006409	0.020796	0.003436	0.025955	0.004156	0.005697	0.011869	0.005698	0.071411	0.004396	0.038689	0.745377	0.05056	0.015979	0.015863	0.008812
S24T2	2	S24	0	3.41	9.1	0.285	83.6	26.7	31.9	1	51.4	16.6	0	1.13	3.85	4.6	95.4	4.1	0.5	30	0	0.02	1.11262	0.109184	0.070805	0.04334	0.054972	0.041215	0.073265	0.039153	0.023249	0.011247	0.011413	0.00662	0.038056	0.004308	0.032483	0.008582	0.005707	0.010728	0.007293	0.109681	0.008236	0.062041	0.74414	0.060802	0.025349	0.013739	0.007131
[truncated: 162 more columns]

## Sheet: II-randomforests_sigMDA
Metabolite ID	MeanDecreaseAccuracy
Gly	0.044765
H1	0.033444
His	0.022701
Asn	0.022019
Glu	0.015307
C18:1	0.013287
Met	0.013036
Ala	0.011321
C16	0.0097557
Ser	0.0080946
Taurine	0.0078653
C18:2	0.0076832
Arg	0.0064431
PC ae C40:1	0.0063722
lysoPC a C16:1	0.0060634
Creatinine	0.0059821
Gln	0.0048216
C16:1	0.0026925
C14	0.0025131
C18	0.002415
C14:2	0.0021301
SM C18:1	0.0020126
SM C16:0	0.0015787
Lys	0.0013237
SM C16:1	0.0011996
C4:1	0.0011223
ADMA	0.0010779
lysoPC a C16:0	0.00098943
C10	0.00095492
Orn	0.00076576
Asp	0.00068962
C14:1-OH	0.00060645
C3	0.00049469
total DMA	0.00043725
PC ae C44:4	0.00042469
Thr	0.00040139
PC ae C40:4	0.00038835
C9	0.00036643
PC ae C36:4	0.00035534
C14:2-OH	0.00032743
C10:2	0.00031743
C16:2	0.00031042
lysoPC a C28:1	0.00026465
lysoPC a C20:3	0.00025953
SM C20:2	0.00024979
Spermidine	0.00024103
PC aa C42:4	0.00023895
C10:1	0.00022913
PC aa C40:1	0.00021812
SM C26:1	0.00018124
C12:1	0.00016312
PC aa C40:2	0.00010871
PC ae C36:0	0.0001062
Phe	9.354e-05
PC aa C36:6	9.2674e-05
PC aa C36:5	8.7484e-05
C5:1	8.3963e-05
Pro	6.4208e-05
PC aa C36:4	6.0708e-05
C3-OH	5.5377e-05
C6 (C4:1-DC)	5.0866e-05
PC aa C38:1	5.0798e-05
lysoPC a C18:2	4.6526e-05
DOPA	3.4483e-05
PC ae C34:2	1.9014e-05
SM C18:0	9.995e-06
C3:1	4.6233e-06
SM C22:3	1.0883e-06
Putrescine	0
Met-SO	0
Dopamine	0
alpha-AAA	0
PC aa C30:2	-5.8268e-06
PC ae C36:2	-6.0646e-06
C5-M-DC	-6.4703e-06
PC aa C42:5	-6.6933e-06
PC aa C24:0	-1.1501e-05
PC ae C42:0	-1.6745e-05
C12-DC	-1.9517e-05
PC aa C42:0	-2.5089e-05
SM (OH) C16:1	-5.1026e-05
PC ae C38:2	-5.1133e-05
Sarcosine	-5.5769e-05
PC ae C34:1	-5.6729e-05
SM (OH) C14:1	-7.0395e-05
C5-OH (C3-DC-M)	-7.299e-05
lysoPC a C18:1	-7.6185e-05
C16-OH	-7.8231e-05
C5	-8.8267e-05
PC ae C44:6	-9.1221e-05
PC aa C36:1	-9.3278e-05
PC ae C30:0	-9.411e-05
PC ae C42:2	-9.7476e-05
PC aa C38:0	-9.8631e-05
PC ae C32:2	-9.9554e-05
PC ae C42:5	-0.00010768
C6:1	-0.00012622
PC ae C40:3	-0.00012928
Ac-Orn	-0.0001326
PC ae C44:5	-0.00013569
C3-DC (C4-OH)	-0.00013607
PC aa C34:3	-0.00013675
PC ae C36:5	-0.00014854
PC ae C42:1	-0.00015392
C16:1-OH	-0.00018419
PC aa C32:2	-0.00018506
PC aa C42:1	-0.00018722
lysoPC a C24:0	-0.00021274
PC aa C30:0	-0.0002153
PC ae C34:0	-0.00021537
SM C26:0	-0.00022344
PC ae C40:2	-0.00024923
PC ae C42:3	-0.0002521
PC aa C36:0	-0.00026047
PC aa C26:0	-0.00026383
PC ae C38:4	-0.00026568
C4	-0.00027707
C14:1	-0.00027866
PC ae C30:1	-0.00027927
C5:1-DC	-0.00028403
PC aa C34:4	-0.00028891
Kynurenine	-0.00029285
PC ae C40:6	-0.00030711
Histamine	-0.00030845
Tyr	-0.00031347
PC ae C30:2	-0.0003169
lysoPC a C28:0	-0.00032049
C16:2-OH	-0.0003301
PC aa C34:2	-0.00033606
PC ae C38:0	-0.00033754
PC aa C38:3	-0.00033987
PC aa C32:3	-0.00034597
C2	-0.00035096
C12	-0.00035132
Leu	-0.00035191
SM (OH) C22:2	-0.00035391
PC aa C36:2	-0.00037285
PC ae C40:5	-0.00037355
lysoPC a C26:1	-0.00037412
PC ae C38:1	-0.00037718
Cit	-0.00038425
PC ae C38:5	-0.00040029
C18:1-OH	-0.00041947
Val	-0.00042167
PC aa C32:1	-0.00042866
PC ae C36:3	-0.00043234
PC ae C38:6	-0.00043493
PC ae C32:1	-0.0004351
PC aa C40:3	-0.00044437
Trp	-0.00045591
PC aa C38:5	-0.00045591
PC aa C42:2	-0.00045918
PC ae C44:3	-0.00046742
C8	-0.00046829
PC aa C38:6	-0.00047016
PC aa C36:3	-0.00047633
SM C24:0	-0.00047719
C5-DC (C6-OH)	-0.00048011
PC ae C38:3	-0.00048292
lysoPC a C17:0	-0.00048795
C7-DC	-0.00052278
PC aa C40:4	-0.00052517
lysoPC a C18:0	-0.0005384
SM (OH) C22:1	-0.0005488
SM C24:1	-0.00059072
lysoPC a C26:0	-0.00060955
PC ae C42:4	-0.00061016
lysoPC a C14:0	-0.00062346
PC aa C40:6	-0.00062582
lysoPC a C20:4	-0.00063944
PC ae C36:1	-0.00064899
PC aa C32:0	-0.00066638
PC ae C34:3	-0.00068433
SM (OH) C24:1	-0.00068815
PC aa C28:1	-0.00072299
PC aa C42:6	-0.00073063
PC aa C40:5	-0.00074518
PC aa C34:1	-0.0007631
Ile	-0.0008046
PC aa C38:4	-0.00081462
C0	-0.0012611

## Sheet: III-meba_sig_features
Metabolite ID	Hotelling-T2
Met	7350.2
Gly	1641.2
C18:1	1264.6
C18:2	871.65
His	739.61
C16	736.53
H1	637.71
Taurine	618.03
Ala	542.68
Asn	509.36
Ser	390.17
lysoPC a C16:1	335.82
Gln	314.07
PC aa C34:2	313.35
PC aa C36:5	302.34
SM C18:1	274.61
PC aa C36:4	273.57
Lys	272.66
Creatinine	264.13
Orn	253.6
Thr	238.1
PC ae C36:5	235.54
C16:1	227.99
lysoPC a C16:0	217.05
lysoPC a C18:2	205.57
PC ae C40:1	204.2
PC aa C34:3	195.47
lysoPC a C20:4	193.43
SM (OH) C16:1	187.11
SM C16:0	184.36
PC ae C36:4	180.96
Glu	176.29
PC aa C38:6	167.45
PC aa C32:2	162.74
PC ae C34:3	157.91
C18	155.19
lysoPC a C18:1	148.47
PC aa C30:0	146.63
PC ae C34:2	145.78
lysoPC a C18:0	138.63
Pro	138.04
PC ae C38:6	135.43
C4:1	135.26
PC ae C36:2	132.82
C14	128.26
Phe	124.04
PC aa C32:1	123.62
Arg	120.7
SM C16:1	120.5
PC aa C38:5	117.79
PC aa C34:4	110.02
C14:2	108.58
ADMA	107.33
SM (OH) C14:1	104.37
SM C18:0	101.67
PC ae C36:3	95.497
PC aa C36:3	87.788
PC aa C38:4	86.529
PC aa C36:2	84.268
C10	84.178
PC ae C38:5	83.506
PC ae C38:4	82.775
lysoPC a C20:3	77.51
PC ae C34:1	73.107
PC aa C34:1	65.989
lysoPC a C17:0	59.594
PC aa C40:6	59.136
C5-M-DC	58.224
C14:1-OH	57.712
PC aa C32:0	57.242
Asp	56.166
PC aa C38:3	54.376
PC aa C40:5	54.147
PC ae C40:6	53.254
SM (OH) C22:2	51.84
Cit	51.827
PC ae C40:5	50.683
PC ae C32:1	50.191
PC ae C36:0	48.001
C2	44.802
SM C20:2	44.424
PC aa C38:0	44.413
Spermidine	38.933
C3	38.677
PC aa C36:1	38.571
SM C24:1	38.298
PC ae C42:2	37.374
PC aa C32:3	33.111
PC ae C38:3	33.028
SM C26:0	31.776
PC ae C36:1	31.392
PC ae C38:0	29.823
PC ae C32:2	29.732
C0	29.328
SM (OH) C22:1	28.77
PC aa C36:0	28.096
PC ae C40:4	27.997
SM C24:0	27.271
PC ae C42:4	26.527
Tyr	26.099
PC aa C40:4	25.77
total DMA	25.027
Sarcosine	24.291
PC aa C36:6	23.602
PC aa C42:4	22.72
C3:1	21.294
C16:1-OH	21.259
PC aa C42:5	21.219
PC aa C42:0	20.926
Ac-Orn	20.694
PC ae C42:3	18.965
PC ae C38:2	18.738
SM (OH) C24:1	17.906
PC ae C40:3	17.333
PC ae C44:6	15.584
C14:2-OH	15.286
C10:2	15.055
lysoPC a C14:0	14.924
C16:2-OH	14.289
Leu	13.86
lysoPC a C26:1	13.561
Ile	13.446
C5	12.856
Val	12.547
PC ae C44:5	12.528
PC ae C42:5	12.472
C12	12.261
PC ae C44:3	12.255
PC ae C34:0	12.253
PC aa C38:1	11.979
C4	11.66
C9	11.558
C6:1	11.465
PC aa C40:2	11.426
PC ae C40:2	10.97
C5:1	10.49
PC ae C44:4	10.275
C5-DC (C6-OH)	10.228
Kynurenine	10.175
C14:1	10.038
C16:2	9.9582
PC aa C42:2	8.4998
lysoPC a C24:0	8.3401
C12:1	8.3065
C16-OH	7.9269
C5-OH (C3-DC-M)	7.7789
PC ae C30:0	7.3758
Histamine	7.0865
C5:1-DC	6.9687
C3-DC (C4-OH)	6.9462
C18:1-OH	6.8726
PC ae C42:0	6.8166
SM C26:1	6.4832
lysoPC a C26:0	6.4532
PC ae C30:1	6.1411
PC aa C28:1	6.0892
lysoPC a C28:1	5.8436
PC ae C42:1	5.5214
C3-OH	5.1297
lysoPC a C28:0	4.9681
C6 (C4:1-DC)	4.8805
PC aa C42:6	4.7448
C7-DC	3.7287
PC aa C40:1	3.6974
PC ae C30:2	3.4613
Trp	3.1442
C12-DC	3.0469
PC aa C24:0	2.8987
DOPA	2.5442
PC ae C38:1	2.4749
PC aa C30:2	2.4168
PC aa C26:0	2.3116
SM C22:3	2.1302
PC aa C40:3	2.0727
C8	1.9316
PC aa C42:1	1.7199
C10:1	1.663
Dopamine	1.0283
alpha-AAA	1.0158
Putrescine	1.0137
Met-SO	1.0124

## Sheet: IV-LM_covariate_result
Metabolite ID	Week 1 vs 0	Week 2 vs. 0	Week 3 vs. 0	Week 4 vs. 0	Week 5 vs. 0	Week 6 vs. 0	AveExpr	F	P.Value	adj.P.Val
Gly	0.40587	0.55627	0.68547	0.78374	0.85665	0.93079	2.3028	795.35	4.9273e-114	8.9185e-112
C18:1	0.30264	0.49057	0.60146	0.65487	0.697	0.72065	-0.90586	479.19	1.2685e-97	1.148e-95
C18:2	0.34155	0.52228	0.60989	0.67016	0.70763	0.73231	-1.1859	328.22	1.215e-85	7.3303e-84
H1	-0.079273	-0.12819	-0.17707	-0.22044	-0.26581	-0.31183	4.2989	324.32	2.8732e-85	1.3001e-83
His	0.20187	0.27474	0.31819	0.34757	0.36536	0.39196	1.6517	309.05	9.1513e-84	3.3128e-82
C16	0.1688	0.31643	0.42912	0.50318	0.56589	0.60885	-1.3376	234.93	2.4758e-75	7.4685e-74
Ala	0.27119	0.3443	0.37312	0.39428	0.39134	0.42373	2.4552	229.72	1.1826e-74	3.0579e-73
Taurine	0.056306	0.12448	0.18404	0.25819	0.29332	0.3332	0.94958	201.01	1.2216e-70	2.7639e-69
Asn	0.3533	0.4275	0.43602	0.43537	0.43207	0.45003	1.5188	189.36	7.2873e-69	1.4655e-67
Creatinine	0.1614	0.1701	0.18204	0.19501	0.19624	0.2058	1.5612	144.33	5.7818e-61	1.0465e-59
Ser	0.32869	0.4031	0.42233	0.43574	0.44816	0.43648	1.8058	141.28	2.3428e-60	3.855e-59
Met	-0.25291	-0.82872	-1.8004	-2.2463	-2.3272	-2.5141	-0.3447	118.29	2.2063e-55	3.3278e-54
Glu	0.80676	0.92232	1.0052	1.1073	1.1265	1.1485	1.4904	87.837	2.0299e-47	2.8262e-46
C16:1	0.097651	0.14553	0.1717	0.22335	0.23784	0.23663	-1.5141	84.944	1.4832e-46	1.9175e-45
SM C18:1	-0.1091	-0.13877	-0.16446	-0.1784	-0.19425	-0.20302	-0.097709	75.117	1.9147e-43	2.3104e-42
Gln	0.10062	0.073166	0.02113	-0.050708	-0.13562	-0.18824	2.0873	70.337	8.0344e-42	9.0889e-41
lysoPC a C16:1	-0.14212	-0.15252	-0.20351	-0.25591	-0.30688	-0.35814	-0.74717	64.158	1.3341e-39	1.4204e-38
Orn	0.1805	0.24828	0.26215	0.27154	0.26845	0.28744	1.895	63.902	1.6603e-39	1.6695e-38
lysoPC a C16:0	-0.09755	-0.10711	-0.12052	-0.14046	-0.16936	-0.19404	0.85255	61.543	1.2892e-38	1.2281e-37
SM C16:0	-0.11687	-0.13339	-0.14818	-0.15463	-0.16355	-0.16757	0.97439	58.046	2.9778e-37	2.6949e-36
PC aa C34:2	-0.082693	-0.10324	-0.12158	-0.14083	-0.15492	-0.17239	1.6891	57.238	6.2676e-37	5.4021e-36
C14	0.078949	0.1313	0.1758	0.20554	0.22363	0.24003	-1.3863	55.156	4.4046e-36	3.6238e-35
Lys	0.13391	0.21266	0.23776	0.23714	0.23149	0.25784	1.9738	51.484	1.5517e-34	1.2211e-33
lysoPC a C18:2	-0.10621	-0.13695	-0.18447	-0.22405	-0.27765	-0.31498	0.39344	46.708	2.0594e-32	1.5531e-31
PC ae C36:5	-0.077882	-0.085527	-0.11981	-0.13323	-0.14521	-0.17096	-0.070042	41.578	5.6568e-30	4.0955e-29
PC aa C36:4	-0.085813	-0.10437	-0.12514	-0.14512	-0.15641	-0.17329	1.3146	41.17	8.9901e-30	6.2585e-29
PC ae C40:1	-0.02366	-0.004558	0.043381	0.084729	0.1548	0.20154	-0.75829	38.146	3.0677e-28	2.0565e-27
SM C16:1	-0.13048	-0.12885	-0.12474	-0.12149	-0.1263	-0.12571	0.05352	37.754	4.9052e-28	3.1708e-27
Thr	0.12829	0.17065	0.16868	0.16795	0.16171	0.20045	1.8131	36.685	1.789e-27	1.1166e-26
PC ae C36:4	-0.083013	-0.094145	-0.10575	-0.12817	-0.1409	-0.15347	0.13022	35.2	1.119e-26	6.7513e-26
Arg	-1.6871	-2.1775	-2.6011	-2.6418	-2.6332	-2.4211	-1.7041	34.966	1.5008e-26	8.7629e-26
PC ae C34:2	-0.084581	-0.086951	-0.10347	-0.11773	-0.12914	-0.13889	0.085692	34.493	2.7209e-26	1.539e-25
C4:1	-0.028366	-0.094287	-0.13497	-0.14505	-0.16682	-0.19859	-1.7629	34.163	4.1302e-26	2.2654e-25
lysoPC a C20:4	-0.11759	-0.15052	-0.19689	-0.22037	-0.29837	-0.32735	-0.3541	33.422	1.0652e-25	5.6706e-25
Phe	0.052213	0.081313	0.097427	0.11459	0.11161	0.12752	1.6301	31.868	8.0532e-25	4.1646e-24
PC ae C34:3	-0.072602	-0.087139	-0.10459	-0.12044	-0.1279	-0.14583	-0.08465	31.46	1.3825e-24	6.951e-24
PC aa C34:3	-0.10849	-0.12847	-0.13836	-0.14548	-0.15705	-0.16746	0.28617	30.903	2.9039e-24	1.4206e-23
C18	0.074059	0.15039	0.21462	0.25195	0.31358	0.36411	-1.8635	30.615	4.2767e-24	2.0371e-23
SM (OH) C16:1	-0.091126	-0.088807	-0.10755	-0.13307	-0.13908	-0.16329	-0.55944	29.847	1.2122e-23	5.626e-23
lysoPC a C18:1	-0.087952	-0.091539	-0.10155	-0.11344	-0.15242	-0.18064	0.15385	29.758	1.3687e-23	6.1933e-23
Pro	0.12527	0.15207	0.17116	0.1715	0.16746	0.1778	2.0682	29.543	1.8367e-23	8.1084e-23
C10	-0.064677	-0.074324	-0.081649	-0.1083	-0.11153	-0.12768	-1.0808	28.758	5.4303e-23	2.3402e-22
SM C18:0	-0.068956	-0.070788	-0.083998	-0.091902	-0.1058	-0.12007	0.33222	27.948	1.6894e-22	7.1114e-22
PC aa C36:5	-0.11638	-0.14089	-0.15628	-0.16394	-0.17588	-0.1865	0.33277	27.642	2.6025e-22	1.0706e-21
PC aa C30:0	-0.096054	-0.11001	-0.13532	-0.143	-0.15738	-0.15974	-0.35614	27.595	2.7834e-22	1.1195e-21
PC ae C36:2	-0.060849	-0.073242	-0.081272	-0.095793	-0.10803	-0.11827	0.12448	26.81	8.5511e-22	3.3647e-21
PC aa C36:2	-0.059721	-0.061734	-0.074264	-0.08117	-0.086573	-0.09975	1.4641	26.556	1.2328e-21	4.7476e-21
PC ae C38:6	-0.073222	-0.074581	-0.098081	-0.10087	-0.1159	-0.13625	-0.24679	26.517	1.3047e-21	4.9197e-21
C14:2	-0.039163	0.059789	0.067792	0.14193	0.137	0.20229	-2.0348	26.183	2.1201e-21	7.8313e-21
SM (OH) C14:1	-0.11673	-0.11949	-0.13271	-0.12129	-0.12777	-0.12366	-0.27894	25.409	6.5886e-21	2.3851e-20
PC aa C38:6	-0.083908	-0.095451	-0.11007	-0.125	-0.13333	-0.14525	0.82075	24.41	2.92e-20	1.0363e-19
lysoPC a C18:0	-0.079445	-0.083413	-0.086805	-0.10381	-0.12312	-0.14684	0.2514	23.535	1.1021e-19	3.8362e-19
PC aa C38:5	-0.067864	-0.075461	-0.085459	-0.095625	-0.10288	-0.12428	0.70359	21.801	1.6344e-18	5.5816e-18
PC ae C36:3	-0.071451	-0.071234	-0.088113	-0.09768	-0.10461	-0.11966	-0.1379	20.497	1.3207e-17	4.4269e-17
PC ae C38:5	-0.060838	-0.067916	-0.079455	-0.087316	-0.097486	-0.10328	0.15709	19.298	9.464e-17	3.1145e-16
PC ae C38:4	-0.06681	-0.06423	-0.07137	-0.074642	-0.092902	-0.1103	0.10905	18.447	3.9474e-16	1.2759e-15
PC aa C36:3	-0.05996	-0.069024	-0.075554	-0.084003	-0.090891	-0.10227	1.1661	17.299	2.8176e-15	8.947e-15
PC aa C38:4	-0.055381	-0.065371	-0.0705	-0.077632	-0.086752	-0.10196	0.96618	16.498	1.1417e-14	3.563e-14
PC aa C32:2	-0.14962	-0.15996	-0.12238	-0.14944	-0.13758	-0.14735	-0.33386	16.108	2.2762e-14	6.9829e-14
lysoPC a C20:3	-0.063323	-0.055583	-0.08387	-0.094607	-0.13188	-0.1398	-0.503	16.008	2.7165e-14	8.1948e-14
C5-M-DC	-0.02925	-0.063771	-0.0878	-0.11914	-0.11344	-0.14658	-1.7782	15.976	2.8759e-14	8.5334e-14
PC aa C32:1	-0.10219	-0.12429	-0.14936	-0.1524	-0.16245	-0.17125	0.19468	15.302	9.6511e-14	2.8175e-13
C14:1-OH	0.075589	0.11725	0.16565	0.1902	0.20865	0.19408	-2.1071	15.044	1.5408e-13	4.4267e-13
PC ae C34:1	-0.051563	-0.058471	-0.070362	-0.077889	-0.089076	-0.095575	0.0074986	14.976	1.7431e-13	4.9297e-13
total DMA	0.060139	0.17918	0.47981	0.4984	0.84998	1.0417	-2.4766	13.922	1.2142e-12	3.3811e-12
PC aa C34:1	-0.060766	-0.061619	-0.065973	-0.074921	-0.082088	-0.089956	1.4224	12.735	1.1378e-11	3.1203e-11
C2	-0.021438	-0.0041134	0.0070117	0.024687	0.054537	0.07709	-0.15239	12.618	1.4248e-11	3.8491e-11
PC aa C32:0	-0.057643	-0.059882	-0.062981	-0.071057	-0.086716	-0.085393	0.22538	11.944	5.2354e-11	1.3935e-10
PC ae C40:6	-0.054134	-0.054625	-0.074468	-0.065298	-0.079724	-0.094939	-0.44627	11.597	1.0305e-10	2.7032e-10
Spermidine	0.15871	0.14915	0.19814	0.17047	0.25964	0.32064	-0.73684	11.305	1.8274e-10	4.7251e-10
PC ae C40:5	-0.075434	-0.070837	-0.070946	-0.076344	-0.093784	-0.10004	-0.53303	10.886	4.1936e-10	1.0691e-09
PC aa C38:0	-0.062002	-0.078801	-0.071085	-0.079414	-0.084369	-0.097815	-0.58019	10.832	4.6633e-10	1.1723e-09
PC aa C40:6	-0.058592	-0.059833	-0.063852	-0.072595	-0.08218	-0.089188	0.36219	10.586	7.6262e-10	1.8909e-09
ADMA	0.43566	0.43502	0.59035	0.63686	0.81264	1.094	-1.6498	10.132	1.9005e-09	4.6486e-09
PC aa C38:3	-0.055722	-0.060094	-0.059337	-0.062735	-0.07868	-0.079179	0.6678	10.025	2.3594e-09	5.6939e-09
SM C24:1	-0.053489	-0.053284	-0.055988	-0.056105	-0.064303	-0.070445	0.66971	9.9919	2.5245e-09	6.0122e-09
SM (OH) C22:2	-0.060982	-0.055423	-0.053414	-0.060437	-0.069519	-0.070197	-0.013978	9.5777	5.8691e-09	1.3796e-08
C3	0.0054547	0.030364	0.035657	0.042469	0.06377	0.085063	-1.0892	9.3713	8.9605e-09	2.0793e-08
PC aa C36:1	-0.049807	-0.048115	-0.056351	-0.05623	-0.060623	-0.071064	0.75699	8.9967	1.9403e-08	4.4455e-08
PC aa C34:4	-0.099593	-0.10854	-0.12845	-0.1027	-0.10956	-0.10634	-0.69838	8.8771	2.4864e-08	5.6256e-08
PC ae C32:1	-0.05656	-0.078752	-0.083316	-0.079285	-0.095801	-0.11565	-0.45476	8.6536	3.9587e-08	8.846e-08
Asp	0.58361	0.68426	0.67976	0.70488	0.77531	0.67875	0.39708	8.5318	5.1043e-08	1.1267e-07
PC ae C36:1	-0.058929	-0.056822	-0.065835	-0.056541	-0.067415	-0.070821	-0.040362	8.2143	9.9332e-08	2.1662e-07
C0	-0.014196	-0.0051645	0.0056665	0.019335	0.02988	0.03666	0.078269	7.9942	1.5795e-07	3.4034e-07
lysoPC a C17:0	-0.057696	-0.059831	-0.063704	-0.098432	-0.11296	-0.12863	-0.81081	7.8987	1.9331e-07	4.1163e-07
PC ae C38:0	-0.05275	-0.03912	-0.029023	-0.01909	-0.0068001	0.0098747	-0.52009	7.4977	4.5307e-07	9.5355e-07
lysoPC a C14:0	-0.018564	-0.015327	-0.026311	-0.025275	-0.030096	-0.034703	0.16549	7.0916	1.0804e-06	2.2477e-06
SM C24:0	-0.05748	-0.049799	-0.052326	-0.050781	-0.061152	-0.055038	0.2685	7.0504	1.1804e-06	2.4278e-06
PC aa C40:5	-0.049704	-0.051677	-0.059062	-0.055247	-0.068429	-0.078105	-0.077795	6.8978	1.6391e-06	3.3335e-06
PC ae C40:4	-0.034268	-0.059389	-0.044516	-0.066664	-0.060907	-0.074956	-0.63426	6.4783	4.0595e-06	8.1641e-06
PC ae C38:3	-0.041842	-0.049866	-0.048694	-0.066546	-0.063187	-0.077989	-0.42894	6.3071	5.8879e-06	1.1711e-05
PC ae C42:2	-0.13863	-0.13273	-0.073837	-0.087009	-0.087588	-0.067396	-1.2747	6.2211	7.099e-06	1.3967e-05
SM (OH) C22:1	-0.050366	-0.054407	-0.049581	-0.04351	-0.059074	-0.0656	0.05992	5.9803	1.2004e-05	2.3364e-05
PC ae C36:0	-0.05377	-0.040878	-0.05682	-0.090119	-0.091122	-0.090006	-0.82383	5.6291	2.5896e-05	4.9864e-05
PC aa C40:4	-0.057924	-0.055687	-0.046742	-0.05437	-0.065588	-0.08589	-0.47855	5.596	2.7846e-05	5.3054e-05
PC aa C36:0	-0.053637	-0.055585	-0.056486	-0.10169	-0.10012	-0.088999	-0.64831	5.4125	4.1672e-05	7.8569e-05
C16:1-OH	0.0053693	0.018997	0.088802	0.072568	0.087496	0.12298	-2.2275	4.7842	0.00016645	0.00031059
PC aa C42:0	-0.072891	-0.029966	-0.062563	-0.05444	-0.094907	-0.087136	-1.3115	4.6008	0.00024959	0.00046098
PC ae C42:4	-0.054042	-0.084967	-0.06347	-0.035842	-0.053534	-0.13577	-1.1741	4.4254	0.00036778	0.0006724
PC ae C42:5	-0.020883	-0.026293	-0.030176	-0.035002	-0.0393	-0.029794	-0.42073	4.3421	0.00044215	0.00080029
C10:2	0.01034	-0.031294	-0.035973	-0.061359	-0.04654	-0.040996	-1.681	4.1655	0.00065311	0.0011704
Tyr	0.015709	0.059254	0.040896	0.060972	0.057149	0.039911	1.648	4.1271	0.00071084	0.0012544
PC ae C32:2	-0.087312	-0.080082	-0.10966	-0.083985	-0.11782	-0.12858	-1.0285	4.1252	0.00071385	0.0012544
C3:1	-0.032991	-0.050498	-0.022007	-0.060309	-0.082212	-0.076591	-2.0201	3.2622	0.0047585	0.0082815
SM C26:0	0.088401	-0.15726	0.048568	0.084315	-0.0021871	0.083542	-1.8362	3.255	0.0048334	0.0083318
C16:2-OH	0.018837	0.025723	0.03491	0.06724	0.066448	0.068906	-1.9552	3.0394	0.0077227	0.013187
PC aa C42:4	0.073333	0.007266	0.0066016	-0.0453	0.04991	0.082404	-1.7082	3.0043	0.0083331	0.014096
PC ae C42:3	-0.012825	-0.026149	-0.022933	0.028819	0.015272	0.035218	-1.0664	2.9005	0.010425	0.017471
PC ae C34:0	-0.043251	-0.055899	-0.055398	-0.058215	-0.055956	-0.064604	-0.70817	2.8876	0.010719	0.0178
PC aa C32:3	-0.099312	-0.069528	-0.076962	-0.090817	-0.094643	-0.083189	-1.2161	2.8682	0.011177	0.018392
PC ae C40:3	-0.064346	-0.058983	-0.063767	-0.047517	-0.063422	-0.068557	-0.94933	2.8069	0.012751	0.020791
PC ae C38:2	-0.043722	-0.048133	-0.061108	-0.063897	-0.049784	-0.11183	-0.65688	2.7934	0.013125	0.021089
PC aa C42:5	-0.10896	-0.049856	-0.10909	-0.062651	-0.071759	-0.13149	-1.4536	2.7919	0.013166	0.021089
C6:1	0.051754	0.0041921	0.064016	0.038247	0.048945	0.049201	-1.9964	2.7839	0.013396	0.021269
SM (OH) C24:1	-0.08825	-0.056998	-0.066621	-0.070536	-0.085212	-0.087987	-1.0926	2.7085	0.015741	0.024775
Sarcosine	0.12435	0.15664	0.18364	0.20165	0.15281	0.16977	-0.17958	2.497	0.024655	0.038471
C5	-0.040557	-0.023941	-0.041144	-0.048252	-0.034266	-0.043887	-1.4209	2.463	0.026487	0.040976
Cit	0.040333	0.08405	0.085362	0.10106	0.1372	0.10675	0.61095	2.3717	0.032075	0.0492
C4	-0.045152	-0.029412	-0.025008	-0.041427	-0.040574	-0.016509	-1.426	2.3598	0.032879	0.050009
PC ae C44:5	-0.031794	-0.038956	-0.033701	-0.044305	-0.021001	-0.048554	-0.71912	2.2509	0.041231	0.062189
SM C20:2	-0.20536	-0.10637	-0.17038	-0.32355	-0.17073	-0.26585	-1.6202	2.2197	0.043974	0.065779
C16:2	-0.025343	0.038879	-0.0016036	0.037213	0.077083	0.023718	-2.3716	2.1872	0.047024	0.069766
PC ae C40:2	-0.034831	-0.040747	-0.037133	-0.037189	-0.023648	-0.01321	-0.67029	2.1808	0.04764	0.070105
Ile	0.0052878	0.0076181	-0.011467	-0.0068517	-0.028132	-0.031689	1.6783	2.0972	0.056529	0.082513
Val	0.012472	0.044898	0.024921	0.022041	0.020669	0.035695	2.1388	2.0822	0.058289	0.084403
PC ae C44:6	-0.041787	-0.031164	-0.033997	-0.026062	-0.051714	-0.062099	-1.0068	2.0746	0.059192	0.085029
C9	-0.02454	-0.033152	-0.024088	-0.024053	-0.030356	-0.070994	-1.9218	1.9978	0.069141	0.09854
PC ae C44:4	0.006406	0.025626	-0.00050949	0.0011391	-0.038191	-0.02265	-1.0782	1.8712	0.089032	0.1259
Ac-Orn	0.015884	0.13739	-0.33794	-0.34379	-0.15045	-0.11859	-1.4627	1.7485	0.11328	0.15894
PC aa C38:1	0.30307	0.28859	0.3425	0.29061	0.51638	0.086945	-3.0592	1.7389	0.11541	0.16069
C14:1	-0.049199	-0.033745	-0.012648	0.0091003	-0.012913	-0.0049052	-1.7308	1.6958	0.12544	0.17332
PC ae C42:0	-0.0094266	0.0088553	-0.015803	0.0021072	-0.0047348	-0.010305	-0.56469	1.6912	0.12655	0.17352
PC ae C44:3	-0.043961	-0.11109	-0.050845	-0.13445	-0.092963	-0.023861	-1.6814	1.6726	0.13116	0.17849
C18:1-OH	-0.016539	0.000532	0.0335	0.01837	0.057445	0.043967	-2.1857	1.6336	0.14129	0.19085
Leu	0.029416	0.032601	0.026017	0.04122	0.018135	0.032205	2.0224	1.5355	0.16999	0.22791
C14:2-OH	0.031492	0.046888	0.011213	0.013353	0.010442	0.067937	-2.2533	1.5081	0.17884	0.23802
C12	-0.0014166	0.015444	-0.012604	0.0092556	-0.0048508	-0.019529	-1.4038	1.4957	0.18301	0.24178
PC aa C42:2	-0.039469	-0.035871	-0.033681	-0.060366	-0.038385	-0.033012	-1.3331	1.4633	0.19424	0.25412
C5-OH (C3-DC-M)	-0.0063919	0.011299	0.0050558	0.02374	0.020851	0.039145	-1.7183	1.4608	0.19515	0.25412
PC aa C42:6	0.0011232	-0.010992	-0.014673	-0.011108	-0.021705	-0.025584	-0.65978	1.4426	0.20175	0.26084
C16-OH	0.040481	0.065673	0.015524	0.043924	0.056799	0.093307	-2.4365	1.3728	0.22882	0.29373
C12:1	-0.038761	-0.030753	-0.01983	-0.040759	-0.036162	-0.040179	-1.3074	1.3452	0.24038	0.3064
PC ae C30:0	-0.036072	-0.0201	-0.046548	-0.044991	-0.044972	-0.042758	-1.0324	1.2626	0.27779	0.35161
PC aa C36:6	-0.066471	-0.042293	-0.025164	-0.019769	-0.033265	-0.016692	-1.1047	1.2502	0.28379	0.35671
lysoPC a C24:0	0.070217	0.099558	0.11923	0.11537	0.052273	0.013571	-1.3108	1.2298	0.29388	0.36684
SM C26:1	-0.092133	-0.073935	-0.034654	-0.048239	-0.037324	-0.029135	-1.4837	1.1818	0.31876	0.39518
C5:1-DC	-0.050552	-0.015895	-0.016868	-0.041297	-0.010674	-0.045684	-2.0258	1.1673	0.3266	0.40215
alpha-AAA	-1.6653e-15	0.03039	0	3.3307e-16	6.6613e-16	1.3323e-15	-0.87377	1.1529	0.33453	0.40367
Putrescine	-3.1086e-15	1.1102e-15	6.6613e-16	0.03039	-1.3323e-15	1.1102e-15	-1.4467	1.1529	0.33453	0.40367
Met-SO	-0.03039	-0.03039	-0.03039	-0.03039	-0.03039	-0.03039	-1.7915	1.1529	0.33453	0.40367
Dopamine	-2.4425e-15	-0.03039	-0.03039	-0.03039	-0.03039	-0.03039	-1.0528	1.139	0.34228	0.41029
C5:1	-0.026798	-0.0069467	0.0046173	-0.0046	-0.011322	-0.028967	-1.6762	1.1299	0.34747	0.41376
C3-OH	-0.014487	0.0081466	-0.018974	0.0090578	-0.032396	-0.0051115	-1.8775	1.0631	0.38713	0.45797
C5-DC (C6-OH)	0.014944	0.013218	0.032513	-0.003267	-0.01803	-0.0084368	-1.965	1.0255	0.41085	0.48288
C12-DC	-0.023259	-0.0058386	-0.0068823	-0.0089768	-0.010743	-0.005865	-1.3952	1.01	0.42087	0.48863
PC aa C40:2	-0.0052022	0.060349	-0.070035	-0.027397	-0.057877	-0.036687	-1.6021	1.0096	0.42114	0.48863
PC ae C42:1	0.025663	0.030743	0.0077679	0.028096	-0.023469	-0.00098956	-1.3305	1.0042	0.42464	0.48956
C3-DC (C4-OH)	-0.0046361	-0.013235	-0.022532	-0.027544	-0.0064659	-0.043785	-1.8277	0.92935	0.47562	0.54486
C7-DC	-0.026718	0.015609	0.010289	0.0056327	-0.00011546	-0.020228	-1.9542	0.90185	0.49522	0.56374
Kynurenine	0.034241	0.033405	0.020474	0.037165	0.033256	0.010132	-0.31894	0.85798	0.52735	0.59657
C6 (C4:1-DC)	-0.029357	-0.01376	-0.015401	-0.018511	-0.028676	-0.027245	-1.5907	0.81585	0.55914	0.62859
PC aa C28:1	-0.043526	-0.03598	-0.016106	-0.018931	-0.023422	-0.026886	-0.51041	0.8028	0.56915	0.6359
PC aa C40:1	-0.013317	0.0059909	-0.020725	-0.00552	-0.01012	0.0076288	-0.83629	0.72774	0.62791	0.69724
lysoPC a C26:1	0.076966	-0.016939	0.081653	0.068558	-0.024322	-0.029235	-1.4765	0.68536	0.66171	0.7303
lysoPC a C28:0	0.043518	0.063938	0.060405	0.090806	0.030225	0.044664	-0.95015	0.66547	0.67765	0.74336
Trp	-0.0098358	-0.0037489	-0.014718	-0.006352	-0.019934	-0.023257	1.1359	0.65353	0.68723	0.74933
PC ae C30:1	0.12414	0.21475	0.14305	-0.0039257	0.12408	-0.043787	-1.6836	0.61234	0.7202	0.78057
PC ae C30:2	-0.0073838	0.0050147	-0.023104	-0.0031032	-0.043088	-0.073371	-1.8091	0.53619	0.78012	0.84049
PC aa C26:0	0.013457	0.021962	0.012399	0.0092257	-0.022171	-0.0053162	-0.27257	0.52221	0.79085	0.84228
C8	-0.0050219	0.0095603	0.00062673	-0.0077327	0.0026531	0.0066388	-1.1627	0.5219	0.79109	0.84228
Histamine	0.060319	0.029041	0.032466	0.071552	0.066303	0.033772	-1.0855	0.51225	0.79843	0.84513
PC aa C42:1	-0.038559	-0.017397	-0.028096	-0.047127	-0.053643	-0.032012	-1.6235	0.49735	0.80965	0.85201
lysoPC a C28:1	0.019365	0.079258	0.067266	0.028727	-0.0017888	0.035338	-1.1672	0.47677	0.82487	0.86302
C10:1	0.0021862	0.011699	-0.0015049	-0.0063196	-0.0097494	-0.012945	-1.2964	0.38678	0.88667	0.92234
SM C22:3	0.059219	0.22281	-0.01077	-0.056055	0.17849	0.002208	-3.1272	0.36424	0.90062	0.9315
PC ae C38:1	0.12707	0.2245	0.10779	0.13778	0.037078	0.050158	-1.3236	0.35525	0.90598	0.93172
lysoPC a C26:0	0.032228	0.026672	0.039448	0.089685	0.0038257	0.035732	-1.0315	0.3157	0.92806	0.94276
PC aa C24:0	0.0094558	0.046622	0.028305	0.039686	-0.0068757	0.014115	-1.324	0.31106	0.93049	0.94276
PC aa C30:2	-0.029806	0.12783	0.027674	-0.087213	0.07136	0.14706	-2.2992	0.30746	0.93234	0.94276
PC aa C40:3	0.0036754	0.0041763	-0.010428	-0.0081346	-0.016368	-0.024354	-1.2194	0.27065	0.94994	0.95479
DOPA	0.0021476	0.003153	-0.030814	-0.032426	-0.031828	-0.031381	-1.0554	0.25946	0.95479	0.95479

## Sheet: VI-RDW-SD stats
A- Associations between supernatant C18 acylcarnitines and anisocytosis in stored RBCs. (Pearson Correlation)
*** RDW-SD vs C18:1 and RDW-SD vs C18:2. Each point represents one sample (n = 163). The blue line shows the ordinary least squares fit; the gray band shows the 95% confidence interval. Pearson correlations: r = 0.53 for C18:1 and r = 0.44 for C18:2; both p < 0.001. RDW-SD, red cell distribution width (standard deviation, fL).
B-Mixed-effects models (RDW-SD ~ z-metabolite + storage time + (1|donor)) were fit with lmerTest; p values were BH-adjusted.
Metabolite	N	β per 1-SD (fL)	95% CI	p	q (BH-adjustment)
C18:1	163	1.9	[1.23, 2.57]	1.3×10⁻⁷	5.3×10⁻⁷
C18:2	163	1.36	[0.72, 2.00]	5.1×10⁻⁵	1.0×10⁻⁴
PC_total	163	−0.78	[−1.50, −0.05]	0.038	0.038
SM_total	163	−1.03	[−1.56, −0.49]	2.6×10⁻⁴	3.5×10⁻⁴
***Mixed-effects models support the link between lipid remodeling/peroxidation (acylcarnitines ↑, membrane phospholipids ↓) and increased anisocytosis in stored RBCs
